# Supplementary material for: Learning the fitness dynamics of pathogens from phylogenies
Source: Nature. 2025 Jan 1;637(8046):683–90. doi: 10.1038/s41586-024-08309-9 (PMC11735385; doi:10.1038/s41586-024-08309-9)
Supplement: Supplementary file 4 — Supplementary Tables 6–13 [file 41586_2024_8309_MOESM4_ESM.zip]

Archive with 8 entries (8 files):
- 2024-01-00232C-s4/2024-01-00232C-Table_10_Isolates_SARSCoV2_world.csv
- 2024-01-00232C-s4/2024-01-00232C-Table_11_Isolates_H3N2_world.csv
- 2024-01-00232C-s4/2024-01-00232C-Table_12_Isolates_BPertussis_France.csv
- 2024-01-00232C-s4/2024-01-00232C-Table_13_Isolates_MTb_Samara_Russia.csv
- 2024-01-00232C-s4/2024-01-00232C-Table_6_AA_defining_lineages_SARS-CoV_2.csv
- 2024-01-00232C-s4/2024-01-00232C-Table_7_AA_defining_lineages_H3N2.csv
- 2024-01-00232C-s4/2024-01-00232C-Table_8_NS_and_promoters_mutations_defining_lineages_pertussis_france.csv
- 2024-01-00232C-s4/2024-01-00232C-Table_9_NS_and_promoters_mutations_defining_lineages_tb_russia.csv
