# Supplementary material for: Learning the fitness dynamics of pathogens from phylogenies
Source: Nature. 2025 Jan 1;637(8046):683–90. doi: 10.1038/s41586-024-08309-9 (PMC11735385; doi:10.1038/s41586-024-08309-9)
Supplement: Supplementary file 4 — Supplementary Tables 6–13 [file 41586_2024_8309_MOESM4_ESM.zip › 2024-01-00232C-s4/2024-01-00232C-Table_10_Isolates_SARSCoV2_world.csv]

	Isolate	Accession_number	Collection_time	Country	Nextstrain_clade	Source
1	hCoV-19/Wuhan/Hu-1/2019	EPI_ISL_402125	2019.985	Wuhan	19A	GISAID
2	hCoV-19/Wuhan/WIV05/2019	EPI_ISL_402128	2019.996	Wuhan	19A	GISAID
3	hCoV-19/Wuhan/IPBCAMS-WH-02/2019	EPI_ISL_403931	2019.996	Wuhan	19A	GISAID
4	hCoV-19/Australia/SA0305/2020	EPI_ISL_468037	2020.081	Australia	19A	GISAID
5	hCoV-19/Nepal/61/2020	EPI_ISL_410301	2020.034	Nepal	19A	GISAID
6	hCoV-19/Netherlands/ZuidHolland_94/2020	EPI_ISL_422630	2020.247	Netherlands	19A	GISAID
7	hCoV-19/HongKong/HKU-200723-051/2020	EPI_ISL_497818	2020.25	HongKong	19A	GISAID
8	hCoV-19/USA/WI-CDC-03041142-001/2020	EPI_ISL_408670	2020.083	USA	19A	GISAID
9	hCoV-19/Curacao/CW-RIVM-10308/2020	EPI_ISL_636492	2020.19	Curacao	19A	GISAID
10	hCoV-19/Australia/NSW10/2020	EPI_ISL_413596	2020.16	Australia	19A	GISAID
11	hCoV-19/Finland/1/2020	EPI_ISL_407079	2020.078	Finland	19A	GISAID
12	hCoV-19/Italy/CAM-CRGS-35/2020	EPI_ISL_918466	2020.214	Italy	19A	GISAID
13	hCoV-19/Thailand/63015565__2019/2020	EPI_ISL_12717953	2020.501	Thailand	19A	GISAID
14	hCoV-19/Indonesia/JI-ITD-4522NT/2020	EPI_ISL_17323222	2020.302	Indonesia	19A	GISAID
15	hCoV-19/Wuhan/HB-WH5-237/2020	EPI_ISL_454978	2020.201	Wuhan	19A	GISAID
16	hCoV-19/Kazakhstan/122252/2020	EPI_ISL_1341149	2020.165	Kazakhstan	19A	GISAID
17	hCoV-19/Germany/BAV-PL-virotum_RTWDF/2020	EPI_ISL_1373298	2020.908	Germany	19A	GISAID
18	hCoV-19/Singapore/150/2020	EPI_ISL_443242	2020.212	Singapore	19A	GISAID
19	hCoV-19/Mexico/JAL-InDRE-11/2020	EPI_ISL_455435	2020.217	Mexico	19A	GISAID
20	hCoV-19/HongKong/HKPU-00613/2020	EPI_ISL_1289444	2020.242	HongKong	19A	GISAID
21	hCoV-19/Indonesia/JI-ITD-1180NT/2020	EPI_ISL_17323186	2020.239	Indonesia	19A	GISAID
22	hCoV-19/Australia/WA11/2020	EPI_ISL_420456	2020.143	Australia	19A	GISAID
23	hCoV-19/Australia/SA0097/2020	EPI_ISL_468039	2020.143	Australia	19A	GISAID
24	hCoV-19/Italy/LAZ-INMI1-cs/2020	EPI_ISL_410546	2020.078	Italy	19A	GISAID
25	hCoV-19/USA/OR-PROV-123/2020	EPI_ISL_482387	2020.321	USA	19A	GISAID
26	hCoV-19/Jamaica/un-CDC-3088778-001/2020	EPI_ISL_450796	2020.206	Jamaica	19A	GISAID
27	hCoV-19/USA/NY-AECOM_075/2020	EPI_ISL_826638	2020.266	USA	19A	GISAID
28	hCoV-19/SriLanka/COV486/2020	EPI_ISL_428673	2020.247	SriLanka	19A	GISAID
29	hCoV-19/Uganda/UG038/2020	EPI_ISL_737958	2020.234	Uganda	19A	GISAID
30	hCoV-19/Philippines/PH-RITM-0065/2020	EPI_ISL_3105872	2020.398	Philippines	19A	GISAID
31	hCoV-19/India/GJ-GBRC24a/2020	EPI_ISL_437453	2020.318	India	19A	GISAID
32	hCoV-19/Philippines/PH-RITM-0057/2020	EPI_ISL_3105866	2020.214	Philippines	19A	GISAID
33	hCoV-19/Oman/RESP-20-2850/2020	EPI_ISL_457977	2020.212	Oman	19A	GISAID
34	hCoV-19/Singapore/550/2020	EPI_ISL_482697	2020.378	Singapore	19A	GISAID
35	hCoV-19/Malaysia/MGI-MAEPS54/2020	EPI_ISL_528743	2020.425	Malaysia	19A	GISAID
36	hCoV-19/Timor-Leste/TL14/2020	EPI_ISL_456601	2020.28	Timor-Leste	19A	GISAID
37	hCoV-19/Singapore/778/2020	EPI_ISL_509388	2020.529	Singapore	19A	GISAID
38	hCoV-19/Singapore/825/2020	EPI_ISL_516825	2020.611	Singapore	19A	GISAID
39	hCoV-19/Singapore/583/2020	EPI_ISL_483606	2020.381	Singapore	19A	GISAID
40	hCoV-19/Singapore/58/2020	EPI_ISL_428837	2020.269	Singapore	19A	GISAID
41	hCoV-19/Tunisia/7899/2020	EPI_ISL_763067	2020.264	Tunisia	19A	GISAID
42	hCoV-19/Thailand/CU-SI2011588-NT/2020	EPI_ISL_937535	2020.258	Thailand	19A	GISAID
43	hCoV-19/Iran/2949/2020	EPI_ISL_15754886	2020.157	Iran	19A	GISAID
44	hCoV-19/Canada/MB-NML-767/2020	EPI_ISL_1257986	2020.212	Canada	19A	GISAID
45	hCoV-19/Bahrain/BAH-05/2020	EPI_ISL_483546	2020.204	Bahrain	19A	GISAID
46	hCoV-19/Bahrain/BAH-17/2020	EPI_ISL_483558	2020.269	Bahrain	19A	GISAID
47	hCoV-19/Iran/4219/2020	EPI_ISL_15754961	2020.157	Iran	19A	GISAID
48	hCoV-19/Taiwan/TSGH-26/2020	EPI_ISL_447252	2020.152	Taiwan	19A	GISAID
49	hCoV-19/Oman/RESP-20-837/2020	EPI_ISL_457704	2020.149	Oman	19A	GISAID
50	hCoV-19/Kuwait/KU12/2020	EPI_ISL_416458	2020.168	Kuwait	19A	GISAID
51	hCoV-19/Lebanon/S5_762/2020	EPI_ISL_450512	2020.157	Lebanon	19A	GISAID
52	hCoV-19/SriLanka/CDR503/2020	EPI_ISL_525479	2020.247	SriLanka	19A	GISAID
53	hCoV-19/Kazakhstan/26548/2020	EPI_ISL_454512	2020.318	Kazakhstan	19A	GISAID
54	hCoV-19/Iran/B15235/2020	EPI_ISL_15755052	2020.34	Iran	19A	GISAID
55	hCoV-19/Oman/RESP-20-797/2020	EPI_ISL_457701	2020.146	Oman	19A	GISAID
56	hCoV-19/Vietnam/PIHCM-869/2020	EPI_ISL_17433661	2020.469	Vietnam	19A	GISAID
57	hCoV-19/Mexico/ZAC-InDRE-IBT-49/2020	EPI_ISL_1301519	2020.329	Mexico	19B	GISAID
58	hCoV-19/UnitedArabEmirates/skmc-920568379/2020	EPI_ISL_582608	2020.081	UnitedArabEmirates	19B	GISAID
59	hCoV-19/SouthKorea/KCDC03/2020	EPI_ISL_407193	2020.067	SouthKorea	19B	GISAID
60	hCoV-19/SouthKorea/KCDC07/2020	EPI_ISL_412871	2020.083	SouthKorea	19B	GISAID
61	hCoV-19/Thailand/SI202620-NT/2020	EPI_ISL_437615	2020.143	Thailand	19B	GISAID
62	hCoV-19/Thailand/Bangkok-0083/2020	EPI_ISL_447024	2020.253	Thailand	19B	GISAID
63	hCoV-19/Thailand/Bangkok-CONI-0228/2020	EPI_ISL_512870	2020.231	Thailand	19B	GISAID
64	hCoV-19/Australia/VIC46/2020	EPI_ISL_419816	2020.193	Australia	19B	GISAID
65	hCoV-19/USA/WA6-UW3/2020	EPI_ISL_413457	2020.163	USA	19B	GISAID
66	hCoV-19/PuertoRico/PR-CDC-S7/2020	EPI_ISL_434547	2020.228	PuertoRico	19B	GISAID
67	hCoV-19/Canada/NS-NML-940/2020	EPI_ISL_579572	2020.231	Canada	19B	GISAID
68	hCoV-19/U.S.VirginIslands/VI-CDC-03083817-001/2020	EPI_ISL_452122	2020.225	U.S.VirginIslands	19B	GISAID
69	hCoV-19/Australia/SA0375/2020	EPI_ISL_492140	2020.22	Australia	19B	GISAID
70	hCoV-19/Venezuela/1Z/2020	EPI_ISL_1577817	2020.206	Venezuela	19B	GISAID
71	hCoV-19/EquatorialGuinea/253/2020	EPI_ISL_648318	2020.228	EquatorialGuinea	19B	GISAID
72	hCoV-19/Spain/VC-FISABIO-54/2020	EPI_ISL_425178	2020.16	Spain	19B	GISAID
73	hCoV-19/Kazakhstan/7263/2020	EPI_ISL_454571	2020.231	Kazakhstan	19B	GISAID
74	hCoV-19/Panama/GMI-PA396855/2020	EPI_ISL_1225485	2020.482	Panama	19B	GISAID
75	hCoV-19/Panama/335026-GMI/2020	EPI_ISL_13105094	2020.25	Panama	19B	GISAID
76	hCoV-19/Panama/GMI-PA389033/2020	EPI_ISL_1225475	2020.463	Panama	19B	GISAID
77	hCoV-19/Panama/GMI-PA369152/2020	EPI_ISL_1225446	2020.406	Panama	19B	GISAID
78	hCoV-19/Panama/334256/2020	EPI_ISL_496770	2020.234	Panama	19B	GISAID
79	hCoV-19/Panama/GMI-PA341363/2020	EPI_ISL_1225330	2020.286	Panama	19B	GISAID
80	hCoV-19/Panama/GMI-PA342605/2020	EPI_ISL_1225338	2020.291	Panama	19B	GISAID
81	hCoV-19/Panama/GMI-PA719359/2021	EPI_ISL_4744614	2021.19	Panama	19B	GISAID
82	hCoV-19/Panama/GMI-PA641589/2021	EPI_ISL_1502957	2021.012	Panama	19B	GISAID
83	hCoV-19/Panama/GMI-PA712609/2021	EPI_ISL_1503119	2021.16	Panama	19B	GISAID
84	hCoV-19/Paraguay/iics_12209/2021	EPI_ISL_2444836	2021.278	Paraguay	19B	GISAID
85	hCoV-19/Panama/PA766320-GMI/2021	EPI_ISL_11686265	2021.538	Panama	19B	GISAID
86	hCoV-19/Panama/GMI-PA584303/2020	EPI_ISL_1001458	2020.928	Panama	19B	GISAID
87	hCoV-19/Panama/GMI-PA700792/2021	EPI_ISL_1503092	2021.119	Panama	19B	GISAID
88	hCoV-19/Panama/GMI-PABT9822/2021	EPI_ISL_11681759	2021.341	Panama	19B	GISAID
89	hCoV-19/Panama/GMI-PA677127/2021	EPI_ISL_1503132	2021.053	Panama	19B	GISAID
90	hCoV-19/Nicaragua/MAN-5869_01_SR1/2021	EPI_ISL_9159965	2021.527	Nicaragua	19B	GISAID
91	hCoV-19/Panama/GMI-PA677161/2021	EPI_ISL_1503133	2021.053	Panama	19B	GISAID
92	hCoV-19/Honduras/CM-USAFSAM-S4223/2021	EPI_ISL_3375859	2021.401	Honduras	19B	GISAID
93	hCoV-19/Nicaragua/MAN-57986/2021	EPI_ISL_10281015	2021.147	Nicaragua	19B	GISAID
94	hCoV-19/Nicaragua/MAN-112497/2021	EPI_ISL_10280994	2021.547	Nicaragua	19B	GISAID
95	hCoV-19/CostaRica/INC-0547/2021	EPI_ISL_2103400	2021.245	CostaRica	19B	GISAID
96	hCoV-19/CostaRica/INC-0571/2021	EPI_ISL_2272958	2021.27	CostaRica	19B	GISAID
97	hCoV-19/Belize/CML-114/2021	EPI_ISL_4296418	2021.486	Belize	19B	GISAID
98	hCoV-19/Guatemala/ASI4237/2021	EPI_ISL_3835415	2021.527	Guatemala	19B	GISAID
99	hCoV-19/Guatemala/ASI3038/2021	EPI_ISL_7740281	2021.47	Guatemala	19B	GISAID
100	hCoV-19/Guatemala/ASI3048/2021	EPI_ISL_7740277	2021.445	Guatemala	19B	GISAID
101	hCoV-19/Kyrgyzstan/NRL-455/2020	EPI_ISL_13283915	2020.318	Kyrgyzstan	19B	GISAID
102	hCoV-19/Coted-Ivoire/BKE0965/2020	EPI_ISL_614393	2020.676	Coted-Ivoire	19B	GISAID
103	hCoV-19/BurkinaFaso/CV1806/2020	EPI_ISL_4255057	2020.969	BurkinaFaso	19B	GISAID
104	hCoV-19/Mali/M00959/2020	EPI_ISL_2683873	2020.441	Mali	19B	GISAID
105	hCoV-19/Coted-Ivoire/BKE1695-bc82/2021	EPI_ISL_1367698	2021.056	Coted-Ivoire	19B	GISAID
106	hCoV-19/CentralAfricanRepublic/23743/2020	EPI_ISL_2281228	2020.898	CentralAfricanRepublic	19B	GISAID
107	hCoV-19/BurkinaFaso/3570/2020	EPI_ISL_660468	2020.772	BurkinaFaso	19B	GISAID
108	hCoV-19/BurkinaFaso/2598/2020	EPI_ISL_660459	2020.704	BurkinaFaso	19B	GISAID
109	hCoV-19/BurkinaFaso/CHUSS_4753/2020	EPI_ISL_7459493	2020.903	BurkinaFaso	19B	GISAID
110	hCoV-19/Somalia/CV1159/2020	EPI_ISL_2107094	2020.518	Somalia	19B	GISAID
111	hCoV-19/Sudan/N6669/2020	EPI_ISL_4739598	2020.764	Sudan	19B	GISAID
112	hCoV-19/Bahrain/BAH-12/2020	EPI_ISL_483553	2020.245	Bahrain	19B	GISAID
113	hCoV-19/Sweden/20-22156/2020	EPI_ISL_623085	2020.425	Sweden	19B	GISAID
114	hCoV-19/Denmark/DCGC-2446/2020	EPI_ISL_617406	2020.608	Denmark	19B	GISAID
115	hCoV-19/Uganda/UG017/2020	EPI_ISL_451199	2020.302	Uganda	19B	GISAID
116	hCoV-19/Kenya/BCRH-1204-20/2020	EPI_ISL_2779396	2020.695	Kenya	19B	GISAID
117	hCoV-19/Zambia/ZMB-1241/2020	EPI_ISL_977357	2020.266	Zambia	19B	GISAID
118	hCoV-19/Cambodia/127828/2020	EPI_ISL_918366	2020.911	Cambodia	19B	GISAID
119	hCoV-19/Uganda/UG146/2020	EPI_ISL_954249	2020.668	Uganda	19B	GISAID
120	hCoV-19/Uganda/UG219/2021	EPI_ISL_1469317	2021.051	Uganda	19B	GISAID
121	hCoV-19/Rwanda/NRLNAT4046/2021	EPI_ISL_2521983	2021.221	Rwanda	19B	GISAID
122	hCoV-19/Rwanda/NRLNAT4038/2021	EPI_ISL_2362525	2021.295	Rwanda	19B	GISAID
123	hCoV-19/Uganda/087/2021	EPI_ISL_13860475	2021.585	Uganda	19B	GISAID
124	hCoV-19/Rwanda/CV2186/2021	EPI_ISL_4768130	2021.221	Rwanda	19B	GISAID
125	hCoV-19/Rwanda/NRLNAT4009/2021	EPI_ISL_2362497	2021.127	Rwanda	19B	GISAID
126	hCoV-19/Oman/89477/2020	EPI_ISL_766570	2020.974	Oman	19B	GISAID
127	hCoV-19/Jordan/IR-ALSR-2578/2020	EPI_ISL_635777	2020.482	Jordan	19B	GISAID
128	hCoV-19/GuineaBissau/52LNSPGB/2020	EPI_ISL_2158598	2020.223	GuineaBissau	19B	GISAID
129	hCoV-19/Niger/73/2020	EPI_ISL_2835622	2020.231	Niger	19B	GISAID
130	hCoV-19/Niger/EP132/2020	EPI_ISL_2281837	2020.914	Niger	19B	GISAID
131	hCoV-19/Coted-Ivoire/316001-cv216/2021	EPI_ISL_9913618	2021.341	Coted-Ivoire	19B	GISAID
132	hCoV-19/Rwanda/NRLNAT1088/2020	EPI_ISL_1020288	2020.96	Rwanda	19B	GISAID
133	hCoV-19/Guinea/CERFIG-23158/2021	EPI_ISL_4219400	2021.319	Guinea	19B	GISAID
134	hCoV-19/Niger/2826/2020	EPI_ISL_2281790	2020.25	Niger	19B	GISAID
135	hCoV-19/Niger/7322/2020	EPI_ISL_2281822	2020.512	Niger	19B	GISAID
136	hCoV-19/Togo/BMC-16660-20/2020	EPI_ISL_1433132	2020.403	Togo	19B	GISAID
137	hCoV-19/Niger/ZR-188/2020	EPI_ISL_2835635	2020.906	Niger	19B	GISAID
138	hCoV-19/Coted-Ivoire/BKE0369/2020	EPI_ISL_614374	2020.496	Coted-Ivoire	19B	GISAID
139	hCoV-19/Coted-Ivoire/BKE0355/2020	EPI_ISL_614373	2020.493	Coted-Ivoire	19B	GISAID
140	hCoV-19/Coted-Ivoire/BKE0405/2020	EPI_ISL_614375	2020.805	Coted-Ivoire	19B	GISAID
141	hCoV-19/Coted-Ivoire/BKE0366/2020	EPI_ISL_681834	2020.501	Coted-Ivoire	19B	GISAID
142	hCoV-19/Tunisia/P1603/2020	EPI_ISL_11172672	2020.463	Coted-Ivoire	19B	GISAID
143	hCoV-19/Gabon/U0604/2020	EPI_ISL_11522703	2020.28	Tunisia	19A	GISAID
144	hCoV-19/Sweden/20-52115/2020	EPI_ISL_582835	2020.772	Gabon	19A	GISAID
145	hCoV-19/Canada/NL-NML-2388/2020	EPI_ISL_1055388	2020.474	Sweden	20A	GISAID
146	hCoV-19/Gabon/K0688/2020	EPI_ISL_11522714	2020.258	Canada	20A	GISAID
147	hCoV-19/Canada/QC-JUS-V6020812/2020	EPI_ISL_890029	2020.286	Gabon	20A	GISAID
148	hCoV-19/DRC/165/2020	EPI_ISL_2982482	2020.255	Canada	20A	GISAID
149	hCoV-19/Germany/BAV-MVP0108/2020	EPI_ISL_548950	2020.217	DRC	20A	GISAID
150	hCoV-19/Pakistan/JRCGR-KHI22/2020	EPI_ISL_779257	2020.283	Germany	20A	GISAID
151	hCoV-19/Senegal/9838/2020	EPI_ISL_498231	2020.337	Pakistan	20A	GISAID
152	hCoV-19/Norway/2514/2020	EPI_ISL_2225698	2020.316	Senegal	20A	GISAID
153	hCoV-19/Malta/BAL-Sliema-3/2020	EPI_ISL_576119	2020.346	Norway	20A	GISAID
154	hCoV-19/Malta/BAL-Sliema-1/2020	EPI_ISL_576117	2020.619	Malta	20A	GISAID
155	hCoV-19/Malta/BAL-Sliema-5/2020	EPI_ISL_576121	2020.633	Malta	20A	GISAID
156	hCoV-19/Aruba/AW-RIVM-10115/2020	EPI_ISL_547448	2020.635	Malta	20A	GISAID
157	hCoV-19/Senegal/142036/2020	EPI_ISL_8526030	2020.217	Aruba	20A	GISAID
158	hCoV-19/Guinea/Conakry_IPG15593/2020	EPI_ISL_2245866	2020.971	Senegal	20A	GISAID
159	hCoV-19/Congo/ROTC-Q001C129AL_2101TM-r1-043/2021	EPI_ISL_936340	2020.9	Guinea	20A	GISAID
160	hCoV-19/Cameroon/CV416/2020	EPI_ISL_845551	2021.018	Congo	20A	GISAID
161	hCoV-19/Haiti/33984/2020	EPI_ISL_2157562	2020.616	Cameroon	20A	GISAID
162	hCoV-19/USA/RI_RKL_001_55410_AM623/2020	EPI_ISL_2000598	2020.305	Haiti	20A	GISAID
163	hCoV-19/Djibouti/NAMRU3_A04/2020	EPI_ISL_3845307	2020.463	USA	20A	GISAID
164	hCoV-19/Djibouti/NAMRU3_A07/2020	EPI_ISL_3845313	2020.876	Djibouti	20A	GISAID
165	hCoV-19/Australia/SA0089/2020	EPI_ISL_451124	2020.876	Djibouti	20A	GISAID
166	hCoV-19/USA/MA-MGH-02739/2020	EPI_ISL_765609	2020.25	Australia	20A	GISAID
167	hCoV-19/CentralAfricanRepublic/LNBCSP016/2022	EPI_ISL_17423771	2020.745	USA	20A	GISAID
168	hCoV-19/Egypt/MASRI-C5-015/2020	EPI_ISL_1109627	2022.421	CentralAfricanRepublic	20A	GISAID
169	hCoV-19/Chile/Santiago-PUC_MVL_0351/2020	EPI_ISL_801782	2020.449	Egypt	20A	GISAID
170	hCoV-19/Lebanon/LAU-R19/2020	EPI_ISL_8311716	2020.359	Chile	20A	GISAID
171	hCoV-19/USA/MN-Mayo418/2020	EPI_ISL_13684888	2020.332	Lebanon	20A	GISAID
172	hCoV-19/India/UP-NBRI-N40-TCQ729/2020	EPI_ISL_516969	2020.572	USA	20A	GISAID
173	hCoV-19/Morocco/6891/2020	EPI_ISL_459969	2020.239	India	20A	GISAID
174	hCoV-19/USA/MA-MASPHL-00102/2020	EPI_ISL_791585	2020.217	Morocco	20A	GISAID
175	hCoV-19/Togo/BMC-1284-20/2020	EPI_ISL_1415428	2020.255	USA	20A	GISAID
176	hCoV-19/Norway/02729/2020	EPI_ISL_2333178	2020.261	Togo	20A	GISAID
177	hCoV-19/Kashgar/IVDC-01-01/2020	EPI_ISL_850950	2020.291	Norway	20A	GISAID
178	hCoV-19/Afghanistan/IMB07970/2020	EPI_ISL_1001004	2020.829	Kashgar	20A	GISAID
179	hCoV-19/Venezuela/Apu680/2021	EPI_ISL_15104813	2020.449	Afghanistan	20A	GISAID
180	hCoV-19/Venezuela/Zul3098/2021	EPI_ISL_17283577	2021.125	Venezuela	20A	GISAID
181	hCoV-19/Curacao/CW-RIVM-41646/2021	EPI_ISL_2862955	2021.385	Venezuela	21H(Mu)	GISAID
182	hCoV-19/Colombia/VAC-ICE-SCOV-266/2021	EPI_ISL_6442217	2021.453	Curacao	21H(Mu)	GISAID
183	hCoV-19/PuertoRico/PR-CDC-ASC210061431/2021	EPI_ISL_4366486	2021.716	Colombia	21H(Mu)	GISAID
184	hCoV-19/Panama/GMI-PASEQ436/2021	EPI_ISL_11695604	2021.355	PuertoRico	21H(Mu)	GISAID
185	hCoV-19/Mexico/QUE-InDRE_FB18356_S4282/2021	EPI_ISL_2966407	2021.667	Panama	21H(Mu)	GISAID
186	hCoV-19/Venezuela/Por8406/2021	EPI_ISL_10728906	2021.478	Mexico	21H(Mu)	GISAID
187	hCoV-19/Colombia/DC-LSPSDS-VG-845627/2021	EPI_ISL_8357377	2021.651	Venezuela	21H(Mu)	GISAID
188	hCoV-19/Chile/RM-132970/2021	EPI_ISL_11976090	2021.552	Colombia	21H(Mu)	GISAID
189	hCoV-19/Chile/AN-ISPC-131692/2021	EPI_ISL_17028749	2021.585	Chile	21H(Mu)	GISAID
190	hCoV-19/Bolivia/LaPaz_GM3-1/2021	EPI_ISL_6572162	2021.563	Chile	21H(Mu)	GISAID
191	hCoV-19/Bolivia/INLASA-Pt16289/2021	EPI_ISL_11497375	2021.418	Bolivia	21H(Mu)	GISAID
192	hCoV-19/USA/OR-OSPHL01412/2021	EPI_ISL_3133353	2021.779	Bolivia	21H(Mu)	GISAID
193	hCoV-19/Colombia/DC-INS-VG-5298/2021	EPI_ISL_15196436	2021.555	USA	21H(Mu)	GISAID
194	hCoV-19/Canada/NL-NML-2419/2020	EPI_ISL_1055408	2021.423	Colombia	21H(Mu)	GISAID
195	hCoV-19/Afghanistan/IMB07958/2020	EPI_ISL_1000998	2020.654	Canada	20A	GISAID
196	hCoV-19/SaudiArabia/KAUST-MADINAH1688/2020	EPI_ISL_751501	2020.449	Afghanistan	20A	GISAID
197	hCoV-19/Haiti/49210196/2020	EPI_ISL_14186931	2020.643	SaudiArabia	20A	GISAID
198	hCoV-19/Venezuela/NE064/2020	EPI_ISL_15104889	2020.381	Haiti	20A	GISAID
199	hCoV-19/TrinidadandTobago/5374/2021	EPI_ISL_8939004	2020.706	Venezuela	20A	GISAID
200	hCoV-19/Venezuela/Por362/2020	EPI_ISL_15104853	2021.067	TrinidadandTobago	20A	GISAID
201	hCoV-19/Colombia/TOL-INS-FLUCOV-TO-0122/2020	EPI_ISL_11298311	2020.925	Venezuela	20A	GISAID
202	hCoV-19/Lebanon/QIB-12/2020	EPI_ISL_3358467	2020.835	Colombia	20A	GISAID
203	hCoV-19/Morocco/FMP-88/2021	EPI_ISL_1810936	2020.993	Lebanon	20A	GISAID
204	hCoV-19/Colombia/AMA-GUR-06761/2020	EPI_ISL_941132	2021.018	Morocco	20A	GISAID
205	hCoV-19/Italy/LAZ-OPBG_114/2020	EPI_ISL_7671803	2020.332	Colombia	20A	GISAID
206	hCoV-19/Belarus/ChVir21897/2020	EPI_ISL_860799	2020.428	Italy	20A	GISAID
207	hCoV-19/Colombia/un-INS-VG-197/2020	EPI_ISL_16314507	2020.818	Belarus	20A	GISAID
208	hCoV-19/Colombia/COR-U14/2021	EPI_ISL_2339865	2020.63	Colombia	20A	GISAID
209	hCoV-19/Canada/ABPHL-02380/2020	EPI_ISL_2162953	2021.149	Colombia	20A	GISAID
210	hCoV-19/Canada/NL-NML-5801/2021	EPI_ISL_1055450	2020.99	Canada	20A	GISAID
211	hCoV-19/Canada/NL-NML-3103/2020	EPI_ISL_1055422	2021.007	Canada	20A	GISAID
212	hCoV-19/Canada/BC-BCCDC-27254/2021	EPI_ISL_2523805	2020.878	Canada	20A	GISAID
213	hCoV-19/Canada/ABPHL-10876/2021	EPI_ISL_2168668	2021.136	Canada	20A	GISAID
214	hCoV-19/Canada/BC-BCCDC-180930/2021	EPI_ISL_4422609	2021.226	Canada	20A	GISAID
215	hCoV-19/Italy/LAZ-AMC-20081849759-DS/2020	EPI_ISL_1854991	2021.188	Canada	20A	GISAID
216	hCoV-19/SaudiArabia/KAIMRC-0000026/2020	EPI_ISL_14569380	2020.63	Italy	20A	GISAID
217	hCoV-19/Afghanistan/IMB07964/2020	EPI_ISL_1001001	2020.255	SaudiArabia	20A	GISAID
218	hCoV-19/SaudiArabia/KAUST-MADINAH644/2020	EPI_ISL_513173	2020.411	Afghanistan	20A	GISAID
219	hCoV-19/Indonesia/JK-LIPI033/2020	EPI_ISL_1117457	2020.305	SaudiArabia	20A	GISAID
220	hCoV-19/India/AP-CS0362/2020	EPI_ISL_862530	2020.684	Indonesia	20A	GISAID
221	hCoV-19/Indonesia/JI-RSDS-RCVTD-UNAIR-33-C/2020	EPI_ISL_1366273	2020.507	India	20A	GISAID
222	hCoV-19/Malaysia/UNIMAS-B084/2020	EPI_ISL_1363122	2020.48	Indonesia	20A	GISAID
223	hCoV-19/Algeria/100756/2020	EPI_ISL_15928088	2020.955	Malaysia	20A	GISAID
224	hCoV-19/Algeria/131466/2020	EPI_ISL_12156736	2020.783	Algeria	20A	GISAID
225	hCoV-19/Vietnam/PY-57/2020	EPI_ISL_17373284	2020.911	Algeria	20A	GISAID
226	hCoV-19/France/ARA-CFD200059659101/2020	EPI_ISL_1910411	2020.939	Vietnam	20A	GISAID
227	hCoV-19/Switzerland/SO-ETHZ-520232/2020	EPI_ISL_1260409	2020.865	France	20A	GISAID
228	hCoV-19/Curacao/CW-RIVM-13012/2021	EPI_ISL_1035770	2020.903	Switzerland	20A	GISAID
229	hCoV-19/USA/NJ-CDC-LC0003493/2021	EPI_ISL_886776	2021.073	Curacao	20A	GISAID
230	hCoV-19/Switzerland/SO-ETHZ-490410/2021	EPI_ISL_1130491	2021.029	USA	20A	GISAID
231	hCoV-19/Netherlands/UT-RIVM-12906/2021	EPI_ISL_1035430	2021.097	Switzerland	20A	GISAID
232	hCoV-19/Australia/NSW1200/2020	EPI_ISL_667800	2021.1	Netherlands	20A	GISAID
233	hCoV-19/Hungary/UD-94339/2020	EPI_ISL_678387	2020.851	Australia	20A	GISAID
234	hCoV-19/Hungary/HM-0202-23/2021	EPI_ISL_1041209	2020.769	Hungary	20A	GISAID
235	hCoV-19/Slovakia/CeMM4272/2021	EPI_ISL_1495185	2021.089	Hungary	20A	GISAID
236	hCoV-19/Austria/CeMM5632/2020	EPI_ISL_1495588	2021.089	Slovakia	20A	GISAID
237	hCoV-19/England/BRIS-18533FB/2020	EPI_ISL_492435	2020.734	Austria	20A	GISAID
238	hCoV-19/Pakistan/NIH-27/2020	EPI_ISL_1710507	2020.264	England	20A	GISAID
239	hCoV-19/Pakistan/AFIP-B1-S44/2020	EPI_ISL_4291632	2020.898	Pakistan	20A	GISAID
240	hCoV-19/UnitedArabEmirates/4287/2020	EPI_ISL_860055	2020.87	Pakistan	20A	GISAID
241	hCoV-19/PapuaNewGuinea/PNG182/2021	EPI_ISL_1424590	2020.988	UnitedArabEmirates	20A	GISAID
242	hCoV-19/Vanuatu/VAN002/2021	EPI_ISL_4769333	2021.155	PapuaNewGuinea	20A	GISAID
243	hCoV-19/Indonesia/KR-BTM-LIPI-NIHRD-0130/2021	EPI_ISL_4004727	2021.232	Vanuatu	20A	GISAID
244	hCoV-19/SolomonIslands/SOL011/2021	EPI_ISL_4771906	2021.374	Indonesia	20A	GISAID
245	hCoV-19/PapuaNewGuinea/QLD-PNG-60/2021	EPI_ISL_2993353	2021.232	SolomonIslands	20A	GISAID
246	hCoV-19/Timor-Leste/TL1019/2021	EPI_ISL_4761837	2021.245	PapuaNewGuinea	20A	GISAID
247	hCoV-19/Timor-Leste/TL389/2021	EPI_ISL_4761547	2021.105	Timor-Leste	20A	GISAID
248	hCoV-19/Timor-Leste/TL732/2021	EPI_ISL_4761694	2021.311	Timor-Leste	20A	GISAID
249	hCoV-19/Timor-Leste/TL685/2021	EPI_ISL_4761671	2021.47	Timor-Leste	20A	GISAID
250	hCoV-19/Timor-Leste/TL687/2021	EPI_ISL_4761672	2021.453	Timor-Leste	20A	GISAID
251	hCoV-19/Fiji/FJ664/2021	EPI_ISL_4820046	2021.453	Timor-Leste	20A	GISAID
252	hCoV-19/Turkey/Ankara_GUMV_42541/2020	EPI_ISL_730577	2021.081	Fiji	20A	GISAID
253	hCoV-19/Pakistan/NIH-49/2020	EPI_ISL_1385786	2020.813	Turkey	20A	GISAID
254	hCoV-19/Pakistan/NIH-36/2021	EPI_ISL_1711669	2020.775	Pakistan	20A	GISAID
255	hCoV-19/Pakistan/NIH-589048X/2021	EPI_ISL_1732172	2021.012	Pakistan	20A	GISAID
256	hCoV-19/Bahrain/460056646/2020	EPI_ISL_14133021	2021.108	Pakistan	20A	GISAID
257	hCoV-19/Canada/AB-ABPHL-16785/2020	EPI_ISL_2479479	2020.947	Bahrain	20A	GISAID
258	hCoV-19/Bhutan/RCDC0014-SV200570/2020	EPI_ISL_16984353	2020.802	Canada	20A	GISAID
259	hCoV-19/NewZealand/20CV0063/2020	EPI_ISL_548104	2020.638	Bhutan	20A	GISAID
260	hCoV-19/Bhutan/RCDC0023-SV200579/2020	EPI_ISL_16984377	2020.466	NewZealand	20A	GISAID
261	hCoV-19/Bhutan/RCDC0020-SV200576/2020	EPI_ISL_16984368	2020.474	Bhutan	20A	GISAID
262	hCoV-19/Australia/SA0488/2020	EPI_ISL_516551	2020.682	Bhutan	20A	GISAID
263	hCoV-19/Nepal/NPHL-S-795/2021	EPI_ISL_8418021	2020.622	Australia	20A	GISAID
264	hCoV-19/Australia/NT149/2021	EPI_ISL_2321157	2021.738	Nepal	20A	GISAID
265	hCoV-19/HongKong/HKU-201216-368/2020	EPI_ISL_1034635	2021.232	Australia	20A	GISAID
266	hCoV-19/HongKong/CUHK-NC9569/2021	EPI_ISL_3066379	2020.911	HongKong	20A	GISAID
267	hCoV-19/HongKong/HKU-123/2021	EPI_ISL_16347607	2021.092	HongKong	20A	GISAID
268	hCoV-19/Canada/ON-PPS-00148/2020	EPI_ISL_853148	2021.171	HongKong	20A	GISAID
269	hCoV-19/Iran/K022/2020	EPI_ISL_15755291	2020.898	Canada	20A	GISAID
270	hCoV-19/India/MH-ICMR-NIV-INSACOG-GSEQ-1018/2021	EPI_ISL_1704042	2020.728	Iran	20A	GISAID
271	hCoV-19/Finland/29SS5E7/2020	EPI_ISL_862096	2021.171	India	20A	GISAID
272	hCoV-19/Finland/26LS5CD4/2020	EPI_ISL_759939	2020.745	Finland	20A	GISAID
273	hCoV-19/Iran/GRC-9842/2020	EPI_ISL_2692908	2020.818	Finland	20A	GISAID
274	hCoV-19/Afganistan/IMB15487/2021	EPI_ISL_1039166	2020.531	Iran	20A	GISAID
275	hCoV-19/Myanmar/DSMRC-006/2021	EPI_ISL_849739	2021.056	Afganistan	20A	GISAID
276	hCoV-19/Yunnan/02/2020	EPI_ISL_632934	2021.023	Myanmar	20A	GISAID
277	hCoV-19/Myanmar/DSMRC-008/2021	EPI_ISL_849741	2020.701	Yunnan	20A	GISAID
278	hCoV-19/Taiwan/CGMH-CGU-36/2020	EPI_ISL_667809	2021.023	Myanmar	20A	GISAID
279	hCoV-19/Thailand/SamutSakhon-CONI-0352/2020	EPI_ISL_733546	2020.712	Taiwan	20A	GISAID
280	hCoV-19/Yunnan/RLC8/2021	EPI_ISL_13005071	2020.966	Thailand	20A	GISAID
281	hCoV-19/USA/SC-DHEC-0075/2020	EPI_ISL_529177	2021.242	Yunnan	20A	GISAID
282	hCoV-19/Guadeloupe/IPG-7342/2020	EPI_ISL_613441	2020.294	USA	20C	GISAID
283	hCoV-19/USA/WI-UW-327/2020	EPI_ISL_436621	2020.234	Guadeloupe	20C	GISAID
284	hCoV-19/Zimbabwe/ZW-29/2020	EPI_ISL_647978	2020.316	USA	20C	GISAID
285	hCoV-19/USA/CO-CDPHE-2004230041/2020	EPI_ISL_5439840	2020.165	Zimbabwe	20C	GISAID
286	hCoV-19/Mexico/YUC-NYGC-33533-20/2020	EPI_ISL_3023830	2020.141	USA	20C	GISAID
287	hCoV-19/Harbin/IVDC-01-01/2020	EPI_ISL_850946	2020.611	Mexico	20C	GISAID
288	hCoV-19/SriLanka/KDU0107/2020	EPI_ISL_3664329	2020.288	Harbin	20C	GISAID
289	hCoV-19/SriLanka/KDU0133/2020	EPI_ISL_3801793	2020.31	SriLanka	20C	GISAID
290	hCoV-19/USA/AK-PHL21460/2020	EPI_ISL_15122480	2020.31	SriLanka	20C	GISAID
291	hCoV-19/Israel/CVL-n17054/2020	EPI_ISL_516885	2020.668	USA	20C	GISAID
292	hCoV-19/Israel/CVL-s2049/2020	EPI_ISL_575332	2020.417	Israel	20C	GISAID
293	hCoV-19/Israel/CVL-s2064/2020	EPI_ISL_575334	2020.668	Israel	20C	GISAID
294	hCoV-19/Algeria/3465/2020	EPI_ISL_15928052	2020.668	Israel	20C	GISAID
295	hCoV-19/Algeria/11035/2020	EPI_ISL_15928059	2020.236	Algeria	20C	GISAID
296	hCoV-19/Norway/3009/2020	EPI_ISL_549056	2020.329	Algeria	20C	GISAID
297	hCoV-19/Algeria/49082/2020	EPI_ISL_15928080	2020.592	Norway	20C	GISAID
298	hCoV-19/Algeria/49081/2020	EPI_ISL_15928079	2020.504	Algeria	20C	GISAID
299	hCoV-19/NewZealand/NZ4_patient/2020	EPI_ISL_8802825	2020.504	Algeria	20C	GISAID
300	hCoV-19/Bermuda/51478/2020	EPI_ISL_2478982	2020.234	NewZealand	20C	GISAID
301	hCoV-19/USA/SC-MCRDPI_20_3319-T42/2020	EPI_ISL_2894862	2020.914	Bermuda	20C	GISAID
302	hCoV-19/USA/DE-DHSS-F956502/2020	EPI_ISL_693735	2020.783	USA	20C	GISAID
303	hCoV-19/SierraLeone/KGH-G-8548/2020	EPI_ISL_512811	2020.403	USA	20C	GISAID
304	hCoV-19/USA/NE-NCOV20-12678/2020	EPI_ISL_6124028	2020.245	SierraLeone	20C	GISAID
305	hCoV-19/USA/DC-HP10595-PIDRCCYCAS/2020	EPI_ISL_5413582	2020.351	USA	20C	GISAID
306	hCoV-19/Austria/CeMM0133/2020	EPI_ISL_437986	2020.714	USA	20C	GISAID
307	hCoV-19/USA/HI-H200128/2020	EPI_ISL_752691	2020.198	Austria	20C	GISAID
308	hCoV-19/USA/HI-H200107/2020	EPI_ISL_752670	2020.485	USA	20C	GISAID
309	hCoV-19/NewZealand/20CV0310/2020	EPI_ISL_622800	2020.343	USA	20C	GISAID
310	hCoV-19/USA/PA-MGEL-01082/2020	EPI_ISL_1137217	2020.25	NewZealand	20C	GISAID
311	hCoV-19/DominicanRepublic/Yale-5527/2021	EPI_ISL_2776196	2020.87	USA	20C	GISAID
312	hCoV-19/USA/CA-QDX-2021/2020	EPI_ISL_604309	2021.07	DominicanRepublic	20C	GISAID
313	hCoV-19/Norway/2746/2020	EPI_ISL_2491434	2020.209	USA	20C	GISAID
314	hCoV-19/Sweden/01_SE100_21CS508605/2020	EPI_ISL_4070800	2020.458	Norway	20C	GISAID
315	hCoV-19/Sweden/20-08930/2020	EPI_ISL_560978	2020.25	Sweden	20C	GISAID
316	hCoV-19/Finland/5KS16B34/2020	EPI_ISL_1240964	2020.529	Sweden	20C	GISAID
317	hCoV-19/Greece/2550L/2020	EPI_ISL_2232063	2020.428	Finland	20C	GISAID
318	hCoV-19/NewZealand/20CV0273/2020	EPI_ISL_579066	2020.321	Greece	20C	GISAID
319	hCoV-19/Mozambique/KRISP-MZ157469/2020	EPI_ISL_636977	2020.225	NewZealand	20C	GISAID
320	hCoV-19/Argentina/PAIS-D0039/2020	EPI_ISL_792481	2020.526	Mozambique	20C	GISAID
321	hCoV-19/USA/TX-HMH-2044/2020	EPI_ISL_545083	2020.239	Argentina	20C	GISAID
322	hCoV-19/Nigeria/OY607-CV171/2020	EPI_ISL_527902	2020.354	USA	20C	GISAID
323	hCoV-19/USA/OH-ODH-SC51150/2020	EPI_ISL_847823	2020.447	Nigeria	20C	GISAID
324	hCoV-19/PuertoRico/PR-CDC-S115/2020	EPI_ISL_940982	2020.507	USA	20C	GISAID
325	hCoV-19/USA/MS-CDC-3861353-001/2020	EPI_ISL_648038	2020.775	PuertoRico	20C	GISAID
326	hCoV-19/USA/KS-KHEL-0387/2020	EPI_ISL_1159692	2020.641	USA	20C	GISAID
327	hCoV-19/USA/ID-UI-IIDS-U0574/2020	EPI_ISL_8645361	2020.589	USA	20G	GISAID
328	hCoV-19/USA/WA-UW-12611/2020	EPI_ISL_570874	2020.805	USA	20G	GISAID
329	hCoV-19/Cyprus/BMVUCY381/2020	EPI_ISL_7210763	2020.49	USA	20G	GISAID
330	hCoV-19/USA/ID-IVREF-810445/2020	EPI_ISL_12037087	2020.608	Cyprus	20G	GISAID
331	hCoV-19/USA/MT-UMGC-02266/2020	EPI_ISL_14307749	2020.898	USA	20G	GISAID
332	hCoV-19/USA/OH-ODH-SC152477/2020	EPI_ISL_1181696	2020.81	USA	20G	GISAID
333	hCoV-19/USA/IL-USAFSAM-S609/2020	EPI_ISL_831735	2020.848	USA	20G	GISAID
334	hCoV-19/USA/WV-WVU-WV002666/2020	EPI_ISL_2195511	2020.898	USA	20G	GISAID
335	hCoV-19/USA/ME-HETL-J0494/2020	EPI_ISL_832832	2020.914	USA	20G	GISAID
336	hCoV-19/USA/AR-CDC-ASC210002434/2021	EPI_ISL_2243776	2020.999	USA	20G	GISAID
337	hCoV-19/USA/NM-UNM-TC-2/2021	EPI_ISL_2249319	2021.182	USA	20G	GISAID
338	hCoV-19/USA/ME-HETL-J0904/2021	EPI_ISL_3544186	2021.242	USA	20G	GISAID
339	hCoV-19/USA/SD-UMGC_108/2020	EPI_ISL_1017003	2021.032	USA	20G	GISAID
340	hCoV-19/NewZealand/21MV0077/2021	EPI_ISL_1016878	2020.802	USA	20G	GISAID
341	hCoV-19/USA/MT-MTPHL-21210001/2021	EPI_ISL_1290896	2021.114	NewZealand	20G	GISAID
342	hCoV-19/NorthernMarianaIslands/MP-CDC-2-3998467-/2021	EPI_ISL_3354226	2021.081	USA	20G	GISAID
343	hCoV-19/USA/CA-UCSF-JD115/2021	EPI_ISL_1093925	2021.138	NorthernMarianaIslands	20G	GISAID
344	hCoV-19/USA/KY-UW20112805213/2020	EPI_ISL_10514959	2021.059	USA	20G	GISAID
345	hCoV-19/USA/NC-CDC-LC0000625/2020	EPI_ISL_1029253	2020.908	USA	20G	GISAID
346	hCoV-19/USA/WA-S3470/2020	EPI_ISL_890896	2020.988	USA	20G	GISAID
347	hCoV-19/NewZealand/20CV0672/2020	EPI_ISL_755620	2020.908	USA	20G	GISAID
348	hCoV-19/USA/MO-CDC-QDX21567651/2021	EPI_ISL_1086469	2020.96	NewZealand	20G	GISAID
349	hCoV-19/Djibouti/NAMRU3_E06/2020	EPI_ISL_3920432	2021.075	USA	20G	GISAID
350	hCoV-19/USA/WI-UW-3343/2021	EPI_ISL_1039860	2020.944	Djibouti	20G	GISAID
351	hCoV-19/USA/TN-2-23118-5/2020	EPI_ISL_16366305	2021.105	USA	20G	GISAID
352	hCoV-19/Fiji/FJ016/2020	EPI_ISL_4820288	2020.895	USA	20G	GISAID
353	hCoV-19/CotedIvoire/ECOV347014-cv013/2021	EPI_ISL_9636628	2020.654	Fiji	20C	GISAID
354	hCoV-19/Ghana/WACCBIP-GS298/2020	EPI_ISL_1255193	2021.571	CotedIvoire	20C	GISAID
355	hCoV-19/Ghana/WACCBIP-GS272/2020	EPI_ISL_1255178	2020.895	Ghana	20C	GISAID
356	hCoV-19/Aruba/AW-RIVM-11402/2021	EPI_ISL_1014240	2020.922	Ghana	20C	GISAID
357	hCoV-19/Suriname/SR-438/2021	EPI_ISL_3464720	2021.075	Aruba	20C	GISAID
358	hCoV-19/Suriname/SR-374/2021	EPI_ISL_3462734	2021.5	Suriname	20C	GISAID
359	hCoV-19/USA/ME-CDCBI-CRSP_BL2IIERTNDEDOEFF/2021	EPI_ISL_2096676	2021.448	Suriname	20C	GISAID
360	hCoV-19/USA/DE-CDC-ASC210026994/2021	EPI_ISL_1702038	2021.338	USA	21F(Iota)	GISAID
361	hCoV-19/Ecuador/USFQ-1115-UTPL020/2021	EPI_ISL_1896677	2021.234	USA	21F(Iota)	GISAID
362	hCoV-19/USA/MA-MGH-00570/2020	EPI_ISL_460180	2021.281	Ecuador	21F(Iota)	GISAID
363	hCoV-19/USA/LA-ALSR-5825/2020	EPI_ISL_878560	2020.223	USA	20C	GISAID
364	hCoV-19/USA/AL-Etowah-JDTJ/2020	EPI_ISL_872409	2020.766	USA	20C	GISAID
365	hCoV-19/USA/AL-QDX-3486/2020	EPI_ISL_876909	2020.755	USA	20C	GISAID
366	hCoV-19/Mexico/ZAC-InDRE-IBT-52/2020	EPI_ISL_1301491	2020.673	USA	20C	GISAID
367	hCoV-19/Georgia/Tb-22208/2020	EPI_ISL_470876	2020.398	Mexico	20C	GISAID
368	hCoV-19/Guyana/50817/2020	EPI_ISL_2230692	2020.408	Georgia	20C	GISAID
369	hCoV-19/CaboVerde/Santiago_31613/2021	EPI_ISL_8350857	2020.236	Guyana	20C	GISAID
370	hCoV-19/CaboVerde/Santiago_32008/2021	EPI_ISL_8350863	2021.495	CaboVerde	20C	GISAID
371	hCoV-19/USA/NV-NSPHL-A0206/2020	EPI_ISL_515460	2021.519	CaboVerde	20C	GISAID
372	hCoV-19/USA/GA-EHC-209C/2020	EPI_ISL_455359	2020.419	USA	20C	GISAID
373	hCoV-19/CzechRepublic/FNHK-137/2020	EPI_ISL_895760	2020.31	USA	20C	GISAID
374	hCoV-19/USA/NM-UNM-00301/2020	EPI_ISL_508065	2020.253	CzechRepublic	20C	GISAID
375	hCoV-19/Guatemala/ASI1107/2020	EPI_ISL_5926952	2020.327	USA	20C	GISAID
376	hCoV-19/Guatemala/GUA-LNS-48495/2020	EPI_ISL_2827836	2020.441	Guatemala	20C	GISAID
377	hCoV-19/Guatemala/ASI1113/2020	EPI_ISL_5926977	2020.769	Guatemala	20C	GISAID
378	hCoV-19/CostaRica/INC-0140/2020	EPI_ISL_770009	2020.46	Guatemala	20C	GISAID
379	hCoV-19/Mauritius/P-023559/2020	EPI_ISL_2499907	2020.553	CostaRica	20C	GISAID
380	hCoV-19/Panama/PA1020-GMI/2020	EPI_ISL_11686119	2020.906	Mauritius	20C	GISAID
381	hCoV-19/USA/KY-QDX-3309/2020	EPI_ISL_884354	2020.627	Panama	20C	GISAID
382	hCoV-19/Venezuela/NE7228/2020	EPI_ISL_16895348	2020.523	USA	20C	GISAID
383	hCoV-19/Cameroon/CV423/2020	EPI_ISL_845552	2020.553	Venezuela	20C	GISAID
384	hCoV-19/Kenya/KEM-20-07-52210/2020	EPI_ISL_15266737	2020.81	Cameroon	20C	GISAID
385	hCoV-19/Thailand/63039985__2019/2020	EPI_ISL_12717927	2020.57	Kenya	20C	GISAID
386	hCoV-19/USA/DC-DFS-PHL-0028/2020	EPI_ISL_804875	2020.507	Thailand	20C	GISAID
387	hCoV-19/USA/NV-NSPHL-A0057/2020	EPI_ISL_515339	2020.217	USA	20C	GISAID
388	hCoV-19/Nicaragua/MAN-140/2020	EPI_ISL_9159836	2020.239	USA	20C	GISAID
389	hCoV-19/USA/PA-MGEL-00547/2020	EPI_ISL_853293	2020.231	Nicaragua	20C	GISAID
390	hCoV-19/Australia/QLD1336/2020	EPI_ISL_849694	2020.581	USA	20C	GISAID
391	hCoV-19/Canada/QC-1nIFO-S6053443IA/2020	EPI_ISL_7685788	2020.384	Australia	20C	GISAID
392	hCoV-19/Israel/CVL-n1806/2020	EPI_ISL_1240648	2020.761	Canada	20C	GISAID
393	hCoV-19/Argentina/PAIS-H0107/2020	EPI_ISL_1396517	2020.611	Israel	20C	GISAID
394	hCoV-19/Paraguay/WOR12903A606/2020	EPI_ISL_6944534	2020.799	Argentina	20C	GISAID
395	hCoV-19/Argentina/PAIS-D0164/2020	EPI_ISL_5771838	2020.529	Paraguay	20C	GISAID
396	hCoV-19/Argentina/PAIS-D0131/2021	EPI_ISL_5771859	2020.977	Argentina	20C	GISAID
397	hCoV-19/Argentina/INEI097126/2020	EPI_ISL_2104778	2021.19	Argentina	20C	GISAID
398	hCoV-19/SouthKorea/Chosun-CoV328_NP/2020	EPI_ISL_1007674	2020.881	Argentina	20C	GISAID
399	hCoV-19/SouthKorea/KCDC2356/2020	EPI_ISL_514759	2020.523	SouthKorea	20C	GISAID
400	hCoV-19/SouthKorea/KDCA0642/2020	EPI_ISL_850324	2020.406	SouthKorea	20C	GISAID
401	hCoV-19/SouthKorea/KDCA0091/2020	EPI_ISL_747330	2020.611	SouthKorea	20C	GISAID
402	hCoV-19/SouthKorea/KDCA1906/2021	EPI_ISL_1228631	2020.728	SouthKorea	20C	GISAID
403	hCoV-19/SouthKorea/KDCA1124/2020	EPI_ISL_995225	2021.149	SouthKorea	20C	GISAID
404	hCoV-19/SouthKorea/KDCA0868/2020	EPI_ISL_955966	2020.955	SouthKorea	20C	GISAID
405	hCoV-19/SouthKorea/KDCA1238/2021	EPI_ISL_995790	2020.881	SouthKorea	20C	GISAID
406	hCoV-19/NorthernMarianaIslands/MP-CDC-2-3831105-/2020	EPI_ISL_3353704	2021.051	SouthKorea	20C	GISAID
407	hCoV-19/Japan/PG-32904/2021	EPI_ISL_1933300	2020.98	NorthernMarianaIslands	20C	GISAID
408	hCoV-19/USA/NH-CDC-LC00002993/2020	EPI_ISL_887889	2021.226	Japan	20C	GISAID
409	hCoV-19/Canada/NS-NML-5503/2020	EPI_ISL_1055675	2020.996	USA	20C	GISAID
410	hCoV-19/Qatar/QA-WCMQ_FD18190060/2020	EPI_ISL_1714535	2020.747	Canada	20C	GISAID
411	hCoV-19/Iraq/USAFSAM-S075/2020	EPI_ISL_812270	2020.537	Qatar	20C	GISAID
412	hCoV-19/Qatar/QA-WCMQ_FD18190072/2020	EPI_ISL_1714546	2020.433	Iraq	20C	GISAID
413	hCoV-19/Qatar/QA-QU_12-10-D12/2020	EPI_ISL_1713216	2020.499	Qatar	20C	GISAID
414	hCoV-19/Qatar/QA-WCMQ_FD17462441/2020	EPI_ISL_1714260	2020.777	Qatar	20C	GISAID
415	hCoV-19/Qatar/QA-QU_12-11-F6/2020	EPI_ISL_1713272	2020.433	Qatar	20C	GISAID
416	hCoV-19/USA/NV-CDC-QDX22356533/2021	EPI_ISL_1253219	2020.906	Qatar	20C	GISAID
417	hCoV-19/Cambodia/VIR2107864/2021	EPI_ISL_1096139	2021.144	USA	21C(Epsilon)	GISAID
418	hCoV-19/Nicaragua/MAN-55721/2021	EPI_ISL_9159952	2021.053	Cambodia	21C(Epsilon)	GISAID
419	hCoV-19/Israel/CVL-322ngs/2020	EPI_ISL_804188	2021.119	Nicaragua	21C(Epsilon)	GISAID
420	hCoV-19/CostaRica/INC-0631/2021	EPI_ISL_2502729	2020.99	Israel	21C(Epsilon)	GISAID
421	hCoV-19/USA/FL-Abbott-201601/2020	EPI_ISL_4052941	2021.341	CostaRica	21C(Epsilon)	GISAID
422	hCoV-19/Angola/CERI-KRISP-K013761/2020	EPI_ISL_2685998	2020.862	USA	21C(Epsilon)	GISAID
423	hCoV-19/Angola/CERI-KRISP-K013452/2020	EPI_ISL_2492869	2020.936	Angola	20H(BetaV2)	GISAID
424	hCoV-19/Turkey/HSGM-2484/2021	EPI_ISL_1095587	2020.939	Angola	20H(BetaV2)	GISAID
425	hCoV-19/France/IDF-B110-CoVID-61/2021	EPI_ISL_1081108	2021.105	Turkey	20H(BetaV2)	GISAID
426	hCoV-19/Zimbabwe/ZW-36782/2020	EPI_ISL_1191834	2021.089	France	20H(BetaV2)	GISAID
427	hCoV-19/Angola/CERI-KRISP-K023622/2021	EPI_ISL_4575067	2020.873	Zimbabwe	20H(BetaV2)	GISAID
428	hCoV-19/Mozambique/COV-2330-A1979/2021	EPI_ISL_5822555	2021.473	Angola	20H(BetaV2)	GISAID
429	hCoV-19/Belgium/UZA-UA-TIH835/2021	EPI_ISL_2545648	2021.407	Mozambique	20H(BetaV2)	GISAID
430	hCoV-19/Singapore/268/2021	EPI_ISL_1295940	2021.415	Belgium	20H(BetaV2)	GISAID
431	hCoV-19/Qatar/QA-QU_18-9-H10/2021	EPI_ISL_1713859	2021.196	Singapore	20H(BetaV2)	GISAID
432	hCoV-19/Australia/ACT0099/2021	EPI_ISL_1208402	2021.212	Qatar	20H(BetaV2)	GISAID
433	hCoV-19/HongKong/VM21024378/2021	EPI_ISL_2484799	2021.185	Australia	20H(BetaV2)	GISAID
434	hCoV-19/Philippines/PH-PGC-59031/2021	EPI_ISL_5540289	2021.344	HongKong	20H(BetaV2)	GISAID
435	hCoV-19/Philippines/PH-PGC-17643/2021	EPI_ISL_2189055	2021.514	Philippines	20H(BetaV2)	GISAID
436	hCoV-19/Philippines/PH-PGC-40553/2021	EPI_ISL_5570868	2021.21	Philippines	20H(BetaV2)	GISAID
437	hCoV-19/Malawi/CERI-KRISP-K020976/2021	EPI_ISL_3663666	2021.314	Philippines	20H(BetaV2)	GISAID
438	hCoV-19/Malawi/CERI-KRISP-K015205/2021	EPI_ISL_2492624	2021.21	Malawi	20H(BetaV2)	GISAID
439	hCoV-19/Eswatini/N6822/2021	EPI_ISL_9438933	2021.086	Malawi	20H(BetaV2)	GISAID
440	hCoV-19/Togo/NMIMR-21-TGS-114/2021	EPI_ISL_3914957	2021.056	Eswatini	20H(BetaV2)	GISAID
441	hCoV-19/Lesotho/N7146/2021	EPI_ISL_13037754	2021.248	Togo	20H(BetaV2)	GISAID
442	hCoV-19/Botswana/R16B61_BHP_CV1601215/2021	EPI_ISL_2372356	2021.36	Lesotho	20H(BetaV2)	GISAID
443	hCoV-19/Germany/MV-RKI-I-098270/2021	EPI_ISL_1844498	2021.174	Botswana	20H(BetaV2)	GISAID
444	hCoV-19/NewZealand/21CV0140/2021	EPI_ISL_1016867	2021.281	Germany	20H(BetaV2)	GISAID
445	hCoV-19/Malawi/COM-4599/2020	EPI_ISL_8889503	2021.059	NewZealand	20H(BetaV2)	GISAID
446	hCoV-19/Lesotho/N4822/2021	EPI_ISL_13037731	2020.99	Malawi	20H(BetaV2)	GISAID
447	hCoV-19/Zimbabwe/ZW-50189/2021	EPI_ISL_1192049	2021.152	Lesotho	20H(BetaV2)	GISAID
448	hCoV-19/Guangzhou/ZhangHuan/2020	EPI_ISL_2536954	2021.032	Zimbabwe	20H(BetaV2)	GISAID
449	hCoV-19/Zimbabwe/CERI-KRISP-K011644/2021	EPI_ISL_2492718	2020.999	Guangzhou	20H(BetaV2)	GISAID
450	hCoV-19/Mauritius/P-033495/2020	EPI_ISL_2499909	2021.029	Zimbabwe	20H(BetaV2)	GISAID
451	hCoV-19/Seychelles/SS459/2021	EPI_ISL_4880537	2020.949	Mauritius	20H(BetaV2)	GISAID
452	hCoV-19/Seychelles/SS461/2021	EPI_ISL_4880541	2021.278	Seychelles	20H(BetaV2)	GISAID
453	hCoV-19/SouthAfrica/UW21030186641/2021	EPI_ISL_10514835	2021.316	Seychelles	20H(BetaV2)	GISAID
454	hCoV-19/EquatorialGuinea/98283/2021	EPI_ISL_1700687	2021.163	SouthAfrica	20H(BetaV2)	GISAID
455	hCoV-19/EquatorialGuinea/82227/2021	EPI_ISL_2002676	2021.163	EquatorialGuinea	20H(BetaV2)	GISAID
456	hCoV-19/Liberia/LIB-0255/2021	EPI_ISL_4232145	2021.04	EquatorialGuinea	20H(BetaV2)	GISAID
457	hCoV-19/Spain/CL-COV07844/2021	EPI_ISL_3881391	2021.382	Liberia	20H(BetaV2)	GISAID
458	hCoV-19/EquatorialGuinea/78388/2021	EPI_ISL_1700675	2021.519	Spain	20H(BetaV2)	GISAID
459	hCoV-19/Madagascar/LA2M-113223/2021	EPI_ISL_7722830	2021.248	EquatorialGuinea	20H(BetaV2)	GISAID
460	hCoV-19/Madagascar/IPM-62156/2021	EPI_ISL_7722845	2021.538	Madagascar	20H(BetaV2)	GISAID
461	hCoV-19/Bhutan/RCDC0006-SV210144/2021	EPI_ISL_16984333	2021.358	Madagascar	20H(BetaV2)	GISAID
462	hCoV-19/Bangladesh/ideSHi-N-1465/2021	EPI_ISL_1498151	2021.245	Bhutan	20H(BetaV2)	GISAID
463	hCoV-19/Malawi/CERI-KRISP-K020973/2021	EPI_ISL_3663665	2021.237	Bangladesh	20H(BetaV2)	GISAID
464	hCoV-19/Eswatini/N4803/2021	EPI_ISL_1827706	2021.21	Malawi	20H(BetaV2)	GISAID
465	hCoV-19/Kyrgyzstan/NRL-53053/2021	EPI_ISL_13285344	2021.223	Eswatini	20H(BetaV2)	GISAID
466	hCoV-19/England/PHEC-301EE4/2021	EPI_ISL_2740251	2021.352	Kyrgyzstan	20H(BetaV2)	GISAID
467	hCoV-19/Canada/MB-NML-89367/2021	EPI_ISL_4494289	2021.229	England	20H(BetaV2)	GISAID
468	hCoV-19/env/Morocco/SW5/2020	EPI_ISL_933719	2021.401	Canada	20H(BetaV2)	GISAID
469	hCoV-19/Ukraine/203100349/2020	EPI_ISL_512628	2020.704	env	20A	GISAID
470	hCoV-19/USA/MI-MDHHS-SC21883/2020	EPI_ISL_565944	2020.477	Ukraine	20A	GISAID
471	hCoV-19/Ukraine/D01/2021	EPI_ISL_953938	2020.283	USA	20A	GISAID
472	hCoV-19/Mexico/TAM-InDRE_FB13197_S1695/2021	EPI_ISL_1912943	2021.037	Ukraine	20A	GISAID
473	hCoV-19/Honduras/38845/2021	EPI_ISL_2650537	2021.27	Mexico	20A	GISAID
474	hCoV-19/Honduras/375106/2021	EPI_ISL_4029429	2021.319	Honduras	20A	GISAID
475	hCoV-19/Guatemala/ASI4163/2021	EPI_ISL_3835387	2021.442	Honduras	20A	GISAID
476	hCoV-19/mink/Netherlands/NB-EMC-21-19/2020	EPI_ISL_523065	2021.536	Guatemala	20A	GISAID
477	hCoV-19/CaboVerde/Praia_30215/2020	EPI_ISL_1711641	2020.52	mink	20A	GISAID
478	hCoV-19/Andorra/202552/2020	EPI_ISL_539496	2020.758	CaboVerde	20A	GISAID
479	hCoV-19/USA/RI-CDC-03065076-001/2020	EPI_ISL_420795	2020.198	Andorra	20A	GISAID
480	hCoV-19/USA/RI-CDC-03063123-001/2020	EPI_ISL_419553	2020.165	USA	20A	GISAID
481	hCoV-19/Romania/ROSV_4342/2020	EPI_ISL_491074	2020.16	USA	20A	GISAID
482	hCoV-19/Romania/ROSV_2899/2020	EPI_ISL_491063	2020.313	Romania	20A	GISAID
483	hCoV-19/UnitedArabEmirates/L920632662/2020	EPI_ISL_520721	2020.294	Romania	20A	GISAID
484	hCoV-19/Morocco/HMIMV-14N/2020	EPI_ISL_2968038	2020.245	UnitedArabEmirates	20A	GISAID
485	hCoV-19/Romania/DJ45813/2020	EPI_ISL_7613785	2020.545	Morocco	20A	GISAID
486	hCoV-19/Italy/CAM-TIGEM-228/2020	EPI_ISL_776904	2020.867	Romania	20A	GISAID
487	hCoV-19/Switzerland/BS-UHB-42501867/2020	EPI_ISL_931107	2020.818	Italy	20A	GISAID
488	hCoV-19/Bulgaria/21BG-NC_A000074/2020	EPI_ISL_2081937	2020.813	Switzerland	20A	GISAID
489	hCoV-19/Croatia/IGA-68-132251-P/2020	EPI_ISL_1167085	2020.854	Bulgaria	20A	GISAID
490	hCoV-19/dog/BosniaandHerzegovina/VFS-UNSA-LMGFI426/2021	EPI_ISL_6949571	2020.971	Croatia	20A	GISAID
491	hCoV-19/Slovenia/183425/2020	EPI_ISL_5064149	2021.073	dog	20A	GISAID
492	hCoV-19/Liechtenstein/UHB-4168696501/2020	EPI_ISL_1233663	2020.843	Slovenia	20A	GISAID
493	hCoV-19/Germany/SN-RKI-I-057551/2021	EPI_ISL_1441255	2020.876	Liechtenstein	20A	GISAID
494	hCoV-19/Liechtenstein/UHB-4176424301/2020	EPI_ISL_1299914	2021.221	Germany	20A	GISAID
495	hCoV-19/CzechRepublic/NRL-10317/2020	EPI_ISL_660563	2020.993	Liechtenstein	20A	GISAID
496	hCoV-19/Cyprus/Cy072806/2020	EPI_ISL_1164674	2020.81	CzechRepublic	20A	GISAID
497	hCoV-19/Cyprus/BMVUCY457/2020	EPI_ISL_7210567	2020.794	Cyprus	20A	GISAID
498	hCoV-19/Argentina/PAIS-A0015/2020	EPI_ISL_430806	2020.827	Cyprus	20A	GISAID
499	hCoV-19/Bolivia/26959/2020	EPI_ISL_837577	2020.25	Argentina	20A	GISAID
500	hCoV-19/Bolivia/SAN-UPCH-1078/2020	EPI_ISL_5148191	2020.324	Bolivia	20A	GISAID
501	hCoV-19/Paraguay/REDE-PY2/2020	EPI_ISL_3586971	2020.387	Bolivia	20A	GISAID
502	hCoV-19/Bolivia/SAN-UPCH-1011/2020	EPI_ISL_5147764	2020.936	Paraguay	20A	GISAID
503	hCoV-19/Bolivia/SAN-UPCH-1015/2020	EPI_ISL_5147658	2020.936	Bolivia	20A	GISAID
504	hCoV-19/Colombia/TOL-INS-80202/2020	EPI_ISL_456132	2020.9	Bolivia	20A	GISAID
505	hCoV-19/Colombia/GUR-41483/2020	EPI_ISL_941997	2020.206	Colombia	20A	GISAID
506	hCoV-19/Colombia/DC-C89/2020	EPI_ISL_2339905	2020.499	Colombia	20A	GISAID
507	hCoV-19/Spain/CB-IBV-98002822/2020	EPI_ISL_538741	2020.775	Colombia	20A	GISAID
508	hCoV-19/Hungary/MH-9653/2020	EPI_ISL_526224	2020.231	Spain	20A	GISAID
509	hCoV-19/Chile/RM-130924/2020	EPI_ISL_746623	2020.425	Hungary	20A	GISAID
510	hCoV-19/Venezuela/LaG901/2020	EPI_ISL_15104833	2020.556	Chile	20A	GISAID
511	hCoV-19/Venezuela/Mir1463/2021	EPI_ISL_6980455	2020.807	Venezuela	20A	GISAID
512	hCoV-19/Canada/MB-NML-619/2020	EPI_ISL_582290	2021.21	Venezuela	20A	GISAID
513	hCoV-19/Mexico/GRO-InDRE-92/2020	EPI_ISL_658899	2020.411	Canada	20A	GISAID
514	hCoV-19/Mexico/TLA-InDRE_109/2020	EPI_ISL_913913	2020.545	Mexico	20A	GISAID
515	hCoV-19/Mexico/COL-IBT-IMSS-501/2020	EPI_ISL_1301518	2020.559	Mexico	20A	GISAID
516	hCoV-19/Mexico/QUE-IBT-IMSS-436/2020	EPI_ISL_1301626	2020.37	Mexico	20A	GISAID
517	hCoV-19/EquatorialGuinea/7287/2020	EPI_ISL_953424	2020.264	Mexico	20A	GISAID
518	hCoV-19/EquatorialGuinea/49849/2020	EPI_ISL_648338	2020.359	EquatorialGuinea	20A	GISAID
519	hCoV-19/EquatorialGuinea/12682/2020	EPI_ISL_1672551	2020.613	EquatorialGuinea	20A	GISAID
520	hCoV-19/EquatorialGuinea/49973/2020	EPI_ISL_953422	2020.411	EquatorialGuinea	20A	GISAID
521	hCoV-19/EquatorialGuinea/47665/2020	EPI_ISL_648379	2020.616	EquatorialGuinea	20A	GISAID
522	hCoV-19/Luxembourg/LNS0814536/2020	EPI_ISL_421754	2020.594	EquatorialGuinea	20A	GISAID
523	hCoV-19/Mexico/COL-IBT-IMSS-500/2020	EPI_ISL_1301516	2020.209	Luxembourg	20A	GISAID
524	hCoV-19/Ecuador/USFQ-162/2020	EPI_ISL_516649	2020.365	Mexico	20A	GISAID
525	hCoV-19/Gambia/NPHL-2640/2020	EPI_ISL_561285	2020.534	Ecuador	20A	GISAID
526	hCoV-19/Gambia/23736/2020	EPI_ISL_1234531	2020.46	Gambia	20A	GISAID
527	hCoV-19/Senegal/90325/2020	EPI_ISL_8525849	2020.974	Gambia	20A	GISAID
528	hCoV-19/Senegal/90390/2020	EPI_ISL_8525853	2020.63	Senegal	20A	GISAID
529	hCoV-19/Hungary/MH-13211/2020	EPI_ISL_526225	2020.635	Senegal	20A	GISAID
530	hCoV-19/Jordan/MA-ALSR-2583/2020	EPI_ISL_635780	2020.512	Hungary	20A	GISAID
531	hCoV-19/Lebanon/S18_S35/2020	EPI_ISL_12470089	2020.425	Jordan	20A	GISAID
532	hCoV-19/Lebanon/S14_S31/2020	EPI_ISL_12470081	2020.474	Lebanon	20A	GISAID
533	hCoV-19/Lebanon/LAU-H87/2020	EPI_ISL_8311697	2020.537	Lebanon	20A	GISAID
534	hCoV-19/Lebanon/S15_S32/2020	EPI_ISL_12470082	2020.941	Lebanon	20A	GISAID
535	hCoV-19/Lebanon/CMUL-157/2020	EPI_ISL_13526973	2020.534	Lebanon	20A	GISAID
536	hCoV-19/Lebanon/CMUL-185/2020	EPI_ISL_13527000	2020.745	Lebanon	20A	GISAID
537	hCoV-19/Lebanon/CMUL-186/2020	EPI_ISL_13527001	2020.649	Lebanon	20A	GISAID
538	hCoV-19/USA/MN-Mayo7784/2020	EPI_ISL_13682562	2020.649	Lebanon	20A	GISAID
539	hCoV-19/Kosovo/ChVir23108/2021	EPI_ISL_1027655	2020.813	USA	20A	GISAID
540	hCoV-19/Cyprus/BMVUCY371/2020	EPI_ISL_7209869	2021.01	Kosovo	20A	GISAID
541	hCoV-19/USA/AZ-ASU77665/2021	EPI_ISL_13083778	2020.578	Cyprus	20A	GISAID
542	hCoV-19/NorthernMarianaIslands/MP-CDC-2-3831009-/2020	EPI_ISL_3353677	2021.018	USA	20A	GISAID
543	hCoV-19/SouthAfrica/NHLS-UCT-GS-1763/2020	EPI_ISL_700572	2020.96	NorthernMarianaIslands	20A	GISAID
544	hCoV-19/SouthAfrica/UFS-102/2020	EPI_ISL_940147	2020.638	SouthAfrica	20A	GISAID
545	hCoV-19/USA/MI-UM-10038134793/2021	EPI_ISL_977567	2020.857	SouthAfrica	20A	GISAID
546	hCoV-19/USA/MO-CDC-4010103-001/2021	EPI_ISL_1374039	2021.089	USA	20A	GISAID
547	hCoV-19/USA/KY-CDC-LC0018241/2021	EPI_ISL_1161210	2021.078	USA	20A	GISAID
548	hCoV-19/Bahamas/33844/2020	EPI_ISL_1415403	2021.122	USA	20A	GISAID
549	hCoV-19/Djibouti/NAMRU3_CL5/2020	EPI_ISL_3845360	2020.843	Bahamas	20A	GISAID
550	hCoV-19/USA/GA-Mayo22451/2020	EPI_ISL_13674115	2020.966	Djibouti	20A	GISAID
551	hCoV-19/Australia/NSW1234/2020	EPI_ISL_740865	2020.687	USA	20A	GISAID
552	hCoV-19/Curacao/CW-RIVM-10365/2020	EPI_ISL_636520	2020.914	Australia	20A	GISAID
553	hCoV-19/Aruba/AW-RIVM-10392/2020	EPI_ISL_636518	2020.611	Curacao	20A	GISAID
554	hCoV-19/Curacao/CW-RIVM-21710/2020	EPI_ISL_1014572	2020.649	Aruba	20A	GISAID
555	hCoV-19/Curacao/CW-RIVM-21719/2020	EPI_ISL_1014563	2020.867	Curacao	20A	GISAID
556	hCoV-19/Luxembourg/LNS4845603/2020	EPI_ISL_419589	2020.832	Curacao	20A	GISAID
557	hCoV-19/Scotland/EDB5780/2020	EPI_ISL_473855	2020.204	Luxembourg	20A	GISAID
558	hCoV-19/Denmark/SSI-02/2020	EPI_ISL_416143	2020.321	Scotland	20A	GISAID
559	hCoV-19/Djibouti/CNSS00187-IHU1031243455/2020	EPI_ISL_2820520	2020.16	Denmark	20A	GISAID
560	hCoV-19/USA/OR-OHSU-6592/2020	EPI_ISL_3726911	2020.408	Djibouti	20A	GISAID
561	hCoV-19/Guinea/Conakry_IPG8665/2020	EPI_ISL_2245819	2020.919	USA	20A	GISAID
562	hCoV-19/Italy/CAM-TIGEM-1467/2020	EPI_ISL_900579	2020.592	Guinea	20A	GISAID
563	hCoV-19/Switzerland/BS-UHB-42495641/2020	EPI_ISL_1388761	2020.952	Italy	20E(EU1)	GISAID
564	hCoV-19/Italy/VEN-IZSVe-20RS2272-1_PD/2020	EPI_ISL_977167	2020.805	Switzerland	20E(EU1)	GISAID
565	hCoV-19/Finland/THL-202109772/2021	EPI_ISL_2506676	2020.949	Italy	20E(EU1)	GISAID
566	hCoV-19/Iceland/4421/2020	EPI_ISL_828113	2021.223	Finland	20E(EU1)	GISAID
567	hCoV-19/Iceland/3047/2020	EPI_ISL_826718	2020.753	Iceland	20E(EU1)	GISAID
568	hCoV-19/Denmark/DCGC-8719/2020	EPI_ISL_626015	2020.925	Iceland	20E(EU1)	GISAID
569	hCoV-19/Spain/CT-HUVH-83754/2020	EPI_ISL_824475	2020.818	Denmark	20E(EU1)	GISAID
570	hCoV-19/Switzerland/ZH-ETHZ-410076/2020	EPI_ISL_737574	2020.649	Spain	20E(EU1)	GISAID
571	hCoV-19/Sweden/20-53867/2020	EPI_ISL_789043	2020.952	Switzerland	20E(EU1)	GISAID
572	hCoV-19/Belgium/ULG-10912/2020	EPI_ISL_678453	2020.952	Sweden	20E(EU1)	GISAID
573	hCoV-19/Monaco/HCL021015273401/2021	EPI_ISL_1336649	2020.87	Belgium	20E(EU1)	GISAID
574	hCoV-19/Spain/NC-CHN-01002595/2020	EPI_ISL_2132812	2021.056	Monaco	20E(EU1)	GISAID
575	hCoV-19/Luxembourg/LNS1929808/2020	EPI_ISL_740023	2020.947	Spain	20E(EU1)	GISAID
576	hCoV-19/Denmark/DCGC-28454/2021	EPI_ISL_845103	2020.731	Luxembourg	20E(EU1)	GISAID
577	hCoV-19/Ireland/SO-NVRL-73IRL81470/2020	EPI_ISL_639863	2021.01	Denmark	20E(EU1)	GISAID
578	hCoV-19/Ireland/MN-NVRL-20IRL51554/2020	EPI_ISL_639902	2020.706	Ireland	20E(EU1)	GISAID
579	hCoV-19/Ireland/D-NVRL-75IRL77394/2020	EPI_ISL_671894	2020.747	Ireland	20E(EU1)	GISAID
580	hCoV-19/Poland/KCZ_1.78/2020	EPI_ISL_2631280	2020.783	Ireland	20E(EU1)	GISAID
581	hCoV-19/Iraq/Hula-02/2020	EPI_ISL_3402237	2020.969	Poland	20E(EU1)	GISAID
582	hCoV-19/Ireland/MH-NVRL-21IRL31304/2021	EPI_ISL_1001263	2020.952	Iraq	20E(EU1)	GISAID
583	hCoV-19/Wales/PHWC-483432/2020	EPI_ISL_627819	2021.092	Ireland	20E(EU1)	GISAID
584	hCoV-19/Greece/2020369/2020	EPI_ISL_2312560	2020.805	Wales	20E(EU1)	GISAID
585	hCoV-19/Lithuania/MR-LUHS-Eilnr475/2020	EPI_ISL_636903	2020.684	Greece	20E(EU1)	GISAID
586	hCoV-19/Lithuania/ID6677/2021	EPI_ISL_934186	2020.698	Lithuania	20E(EU1)	GISAID
587	hCoV-19/Lithuania/S21B284/2021	EPI_ISL_1324448	2021.015	Lithuania	20E(EU1)	GISAID
588	hCoV-19/Lithuania/T-919/2020	EPI_ISL_802863	2021.13	Lithuania	20E(EU1)	GISAID
589	hCoV-19/Lithuania/S21C207/2021	EPI_ISL_8720334	2020.862	Lithuania	20E(EU1)	GISAID
590	hCoV-19/Lithuania/T-2113/2020	EPI_ISL_802859	2021.144	Lithuania	20E(EU1)	GISAID
591	hCoV-19/Italy/CAM-TIGEM-666/2020	EPI_ISL_778687	2020.908	Lithuania	20E(EU1)	GISAID
592	hCoV-19/USA/IN-CDC-LC0032609/2021	EPI_ISL_1514193	2020.247	Italy	20A	GISAID
593	hCoV-19/NewZealand/NZ7_patient/2020	EPI_ISL_8802828	2021.221	USA	20A	GISAID
594	hCoV-19/DominicanRepublic/UNIBE74/2020	EPI_ISL_9631645	2020.253	NewZealand	20A	GISAID
595	hCoV-19/Uruguay/UY-242/2020	EPI_ISL_480334	2020.706	DominicanRepublic	20A	GISAID
596	hCoV-19/Bhutan/RCDC0016-SV210032/2021	EPI_ISL_16984359	2020.266	Uruguay	20A	GISAID
597	hCoV-19/Luxembourg/LNS5549490/2020	EPI_ISL_429740	2021.001	Bhutan	20A	GISAID
598	hCoV-19/Guinea/CERFIG-1339/2020	EPI_ISL_788936	2020.231	Luxembourg	20A	GISAID
599	hCoV-19/Guinea/CERFIG-1337/2020	EPI_ISL_788934	2020.439	Guinea	20A	GISAID
600	hCoV-19/Austria/CeMM2171/2020	EPI_ISL_11229176	2020.439	Guinea	20A	GISAID
601	hCoV-19/Netherlands/NH-RIVM-19791/2021	EPI_ISL_1457671	2020.46	Austria	20A	GISAID
602	hCoV-19/Luxembourg/LNS7273861/2021	EPI_ISL_1383369	2021.023	Netherlands	20A	GISAID
603	hCoV-19/Belgium/ULG-10415/2020	EPI_ISL_581597	2021.084	Luxembourg	20A	GISAID
604	hCoV-19/Lebanon/MD3_S3/2020	EPI_ISL_12470096	2020.619	Belgium	20A	GISAID
605	hCoV-19/Belize/CML-42/2021	EPI_ISL_4296350	2020.228	Lebanon	20A	GISAID
606	hCoV-19/Belize/CML-7/2021	EPI_ISL_4296316	2021.097	Belize	20A	GISAID
607	hCoV-19/Cameroon/Yaounde-ECO45/2020	EPI_ISL_1190768	2021.051	Belize	20A	GISAID
608	hCoV-19/USA/IL-IDPH-COO-C-000867/2020	EPI_ISL_1652282	2020.955	Cameroon	20A	GISAID
609	hCoV-19/Angola/CERI-KRISPK013385/2021	EPI_ISL_2609523	2020.343	USA	20A	GISAID
610	hCoV-19/Mexico/HID-InDRE_297/2020	EPI_ISL_1060727	2021.24	Angola	20A	GISAID
611	hCoV-19/Kenya/K105440/2020	EPI_ISL_2602891	2020.903	Mexico	20A	GISAID
612	hCoV-19/Australia/SA0482/2020	EPI_ISL_513912	2020.898	Kenya	20A	GISAID
613	hCoV-19/Bhutan/RCDC0022-SV210038/2021	EPI_ISL_16984375	2020.594	Australia	20A	GISAID
614	hCoV-19/Bhutan/RCDC0004-SV210020/2020	EPI_ISL_16984326	2021.012	Bhutan	20A	GISAID
615	hCoV-19/Guinea/LFHVG-G0465/2020	EPI_ISL_12406637	2020.971	Bhutan	20A	GISAID
616	hCoV-19/Cameroon/Kribi-20v-11284/2020	EPI_ISL_1001059	2020.608	Guinea	20A	GISAID
617	hCoV-19/Cameroon/Ebolowa-20v-13106/2020	EPI_ISL_1001067	2020.348	Cameroon	20A	GISAID
618	hCoV-19/Gabon/LPDG0388/2021	EPI_ISL_3128793	2020.362	Cameroon	20A	GISAID
619	hCoV-19/Congo/ITM-075-526O/2021	EPI_ISL_1840862	2021.212	Gabon	20A	GISAID
620	hCoV-19/Congo/FCRM-59-A9-26-04/2021	EPI_ISL_3342568	2021.097	Congo	20A	GISAID
621	hCoV-19/Kuwait/JAH3092399/2021	EPI_ISL_2557309	2021.316	Congo	20A	GISAID
622	hCoV-19/Nigeria/NCDC-FCT-10T/2021	EPI_ISL_2432953	2021.41	Kuwait	21D(Eta)	GISAID
623	hCoV-19/Mali/MAL0113/2021	EPI_ISL_4273952	2021.374	Nigeria	21D(Eta)	GISAID
624	hCoV-19/SouthSudan/UG319/2021	EPI_ISL_2450776	2021.245	Mali	21D(Eta)	GISAID
625	hCoV-19/Benin/250541/2021	EPI_ISL_2932544	2021.075	SouthSudan	21D(Eta)	GISAID
626	hCoV-19/Benin/253560/2021	EPI_ISL_4567101	2021.084	Benin	21D(Eta)	GISAID
627	hCoV-19/Ghana/WACCBIP-GS801/2021	EPI_ISL_2836886	2021.089	Benin	21D(Eta)	GISAID
628	hCoV-19/Ghana/NMIMR-NCOV-21-41958/2021	EPI_ISL_8065566	2021.347	Ghana	21D(Eta)	GISAID
629	hCoV-19/Libya/EMC-9/2021	EPI_ISL_2860644	2021.426	Ghana	21D(Eta)	GISAID
630	hCoV-19/Guinea/CERFIG-19707/2021	EPI_ISL_4205867	2021.432	Libya	21D(Eta)	GISAID
631	hCoV-19/Togo/NMIMR-21-TGS-068/2021	EPI_ISL_3914907	2021.207	Guinea	21D(Eta)	GISAID
632	hCoV-19/Senegal/6976087/2021	EPI_ISL_8528083	2021.163	Togo	21D(Eta)	GISAID
633	hCoV-19/Mauritania/INRSP57037/2021	EPI_ISL_11033249	2021.292	Senegal	21D(Eta)	GISAID
634	hCoV-19/Mauritanie/389673/2021	EPI_ISL_12316597	2021.418	Mauritania	21D(Eta)	GISAID
635	hCoV-19/Coted-Ivoire/COV-BKE3261-bc55/2021	EPI_ISL_3536576	2021.434	Mauritanie	21D(Eta)	GISAID
636	hCoV-19/Guinea/CERFIG-19921/2021	EPI_ISL_4205868	2021.253	Coted-Ivoire	21D(Eta)	GISAID
637	hCoV-19/Mali/MAL0139/2021	EPI_ISL_4274001	2021.212	Guinea	21D(Eta)	GISAID
638	hCoV-19/Benin/312964/2021	EPI_ISL_2932577	2021.579	Mali	21D(Eta)	GISAID
639	hCoV-19/Panama/513440-GMI/2020	EPI_ISL_13105145	2021.166	Benin	21D(Eta)	GISAID
640	hCoV-19/Slovenia/16308/2020	EPI_ISL_2644013	2020.775	Panama	20A	GISAID
641	hCoV-19/Slovenia/145509/2020	EPI_ISL_14725032	2020.316	Slovenia	20A	GISAID
642	hCoV-19/BosniaandHerzegovina/ChVir7352/2020	EPI_ISL_462458	2020.802	Slovenia	20A	GISAID
643	hCoV-19/Algeria/17808/2020	EPI_ISL_15928069	2020.22	BosniaandHerzegovina	20A	GISAID
644	hCoV-19/Suriname/SR-53/2020	EPI_ISL_518802	2020.373	Algeria	20A	GISAID
645	hCoV-19/Suriname/SR-84/2020	EPI_ISL_2502533	2020.54	Suriname	20A	GISAID
646	hCoV-19/Suriname/SR-14/2020	EPI_ISL_517625	2020.608	Suriname	20A	GISAID
647	hCoV-19/Peru/LIM-INS-090/2020	EPI_ISL_536489	2020.482	Suriname	20A	GISAID
648	hCoV-19/Peru/LIM-UPCH-0084/2020	EPI_ISL_540962	2020.507	Peru	20A	GISAID
649	hCoV-19/Ecuador/USFQ-539/2020	EPI_ISL_697800	2020.46	Peru	20A	GISAID
650	hCoV-19/Ecuador/USFQ-402/2020	EPI_ISL_660532	2020.914	Ecuador	20A	GISAID
651	hCoV-19/Ecuador/USFQ-113/2020	EPI_ISL_486848	2020.753	Ecuador	20A	GISAID
652	hCoV-19/Maldives/MAV01979/2020	EPI_ISL_3275385	2020.496	Ecuador	20A	GISAID
653	hCoV-19/Maldives/MAV04305/2020	EPI_ISL_3275389	2020.444	Maldives	20A	GISAID
654	hCoV-19/Maldives/MAV04600/2020	EPI_ISL_3275391	2020.589	Maldives	20A	GISAID
655	hCoV-19/Maldives/MAV01162/2020	EPI_ISL_3275381	2020.597	Maldives	20A	GISAID
656	hCoV-19/Maldives/MAV02905/2020	EPI_ISL_3275386	2020.381	Maldives	20A	GISAID
657	hCoV-19/Maldives/MAV09481/2020	EPI_ISL_3275392	2020.54	Maldives	20A	GISAID
658	hCoV-19/NorthMacedonia/7238/2020	EPI_ISL_677716	2020.709	Maldives	20A	GISAID
659	hCoV-19/Uganda/064/2021	EPI_ISL_13860511	2020.523	NorthMacedonia	20A	GISAID
660	hCoV-19/CostaRica/INC-0194/2020	EPI_ISL_914801	2021.388	Uganda	20A	GISAID
661	hCoV-19/Panama/GMI-PA392814/2020	EPI_ISL_1225483	2020.952	CostaRica	20A	GISAID
662	hCoV-19/Kenya/MAL-13177/2020	EPI_ISL_2779492	2020.474	Panama	20A	GISAID
663	hCoV-19/SriLanka/CA99139/2021	EPI_ISL_1233126	2020.695	Kenya	20A	GISAID
664	hCoV-19/SriLanka/C31262/2020	EPI_ISL_668452	2021.127	SriLanka	20A	GISAID
665	hCoV-19/SriLanka/CMC75184/2021	EPI_ISL_1717053	2020.857	SriLanka	20A	GISAID
666	hCoV-19/Poland/Mazowieckie_MWB_187/2021	EPI_ISL_1084636	2021.059	SriLanka	20A	GISAID
667	hCoV-19/Switzerland/SO-42487007/2020	EPI_ISL_831014	2021.053	Poland	20A	GISAID
668	hCoV-19/Malaysia/MGI_HPUPM-S20620/2021	EPI_ISL_3162202	2020.788	Switzerland	20A	GISAID
669	hCoV-19/Guinea/Conakry_IPG16824/2020	EPI_ISL_2245974	2021.141	Malaysia	20A	GISAID
670	hCoV-19/Guinea/Conakry_IPG13991/2020	EPI_ISL_2245853	2020.971	Guinea	20A	GISAID
671	hCoV-19/Guinea/Conakry_IPG13458/2020	EPI_ISL_2245970	2020.821	Guinea	20A	GISAID
672	hCoV-19/USA/KY-CDC-LC0004027/2021	EPI_ISL_886930	2020.799	Guinea	20A	GISAID
673	hCoV-19/Mexico/TAM-InDRE_389/2020	EPI_ISL_1054982	2021.001	USA	20A	GISAID
674	hCoV-19/Mexico/AGU-InDRE-55/2020	EPI_ISL_576258	2020.572	Mexico	20A	GISAID
675	hCoV-19/Mexico/SON-InDRE_135/2020	EPI_ISL_913938	2020.455	Mexico	20A	GISAID
676	hCoV-19/USA/MT-RML-8/2020	EPI_ISL_591055	2020.898	Mexico	20A	GISAID
677	hCoV-19/Mexico/TAB-InDRE_380/2020	EPI_ISL_1054980	2020.548	USA	20A	GISAID
678	hCoV-19/USA/HI-H200429/2020	EPI_ISL_752973	2020.572	Mexico	20A	GISAID
679	hCoV-19/USA/HI-H200753/2020	EPI_ISL_967538	2020.747	USA	20A	GISAID
680	hCoV-19/Brazil/SP-01/2020	EPI_ISL_412964	2020.955	USA	20A	GISAID
681	hCoV-19/Morocco/refstage1/2020	EPI_ISL_476559	2020.152	Brazil	20A	GISAID
682	hCoV-19/Greece/127_HPI/2020	EPI_ISL_430469	2020.157	Morocco	20A	GISAID
683	hCoV-19/Ecuador/USFQ-020/2020	EPI_ISL_471267	2020.163	Greece	20A	GISAID
684	hCoV-19/Georgia/MM2020477/2020	EPI_ISL_2896260	2020.294	Ecuador	20A	GISAID
685	hCoV-19/Moldova/ChVir7777/2020	EPI_ISL_523966	2020.19	Georgia	20A	GISAID
686	hCoV-19/Moldova/ChVir7768/2020	EPI_ISL_523960	2020.195	Moldova	20A	GISAID
687	hCoV-19/Gambia/NPHL_9869/2020	EPI_ISL_1216121	2020.198	Moldova	20A	GISAID
688	hCoV-19/Estonia/Cov1662/2020	EPI_ISL_2642883	2020.687	Gambia	20A	GISAID
689	hCoV-19/SaintMartin/IPG-7349/2020	EPI_ISL_613449	2020.802	Estonia	20A	GISAID
690	hCoV-19/Guatemala/GUA-LNS-50913/2020	EPI_ISL_2827013	2020.239	SaintMartin	20A	GISAID
691	hCoV-19/Guatemala/GUA-LNS-3493/2021	EPI_ISL_2826931	2020.84	Guatemala	20A	GISAID
692	hCoV-19/Gambia/NPHL_7377/2020	EPI_ISL_1216100	2021.037	Guatemala	20A	GISAID
693	hCoV-19/Guatemala/GUA-LNS-57996/2020	EPI_ISL_2827865	2020.646	Gambia	20A	GISAID
694	hCoV-19/Paraguay/33623/2020	EPI_ISL_1340753	2020.952	Guatemala	20A	GISAID
695	hCoV-19/Mozambique/KRISP-MZ158971/2020	EPI_ISL_636976	2020.769	Paraguay	20A	GISAID
696	hCoV-19/Australia/NSW527/2020	EPI_ISL_455066	2020.531	Mozambique	20A	GISAID
697	hCoV-19/SouthAfrica/Tygerberg_254/2020	EPI_ISL_3068042	2020.332	Australia	20A	GISAID
698	hCoV-19/Australia/SA0212/2020	EPI_ISL_467989	2020.348	SouthAfrica	20A	GISAID
699	hCoV-19/Uganda/UG048/2020	EPI_ISL_737966	2020.343	Australia	20A	GISAID
700	hCoV-19/CzechRepublic/NRL-6847-2/2020	EPI_ISL_584073	2020.346	Uganda	20A	GISAID
701	hCoV-19/Australia/VICMelbourne476/2021	EPI_ISL_7271157	2020.357	CzechRepublic	20A	GISAID
702	hCoV-19/Tunisia/61581/2020	EPI_ISL_10863120	2021.237	Australia	20A	GISAID
703	hCoV-19/Mexico/PUE-InDRE_129/2020	EPI_ISL_913932	2020.895	Tunisia	20A	GISAID
704	hCoV-19/Curacao/CW-RIVM-21728/2020	EPI_ISL_1014555	2020.805	Mexico	20A	GISAID
705	hCoV-19/Myanmar/DSMRC013/2021	EPI_ISL_2593764	2020.985	Curacao	20A	GISAID
706	hCoV-19/Seychelles/SS460/2021	EPI_ISL_4880538	2021.404	Myanmar	21B(Kappa)	GISAID
707	hCoV-19/Australia/VIC19589/2021	EPI_ISL_5289084	2021.3	Seychelles	21B(Kappa)	GISAID
708	hCoV-19/Vietnam/NHTD-OUCRU1452/2021	EPI_ISL_6773814	2021.404	Australia	21B(Kappa)	GISAID
709	hCoV-19/Qatar/QA.QU_19.3.E5/2021	EPI_ISL_2842891	2021.3	Vietnam	21A(Delta)	GISAID
710	hCoV-19/USA/CA-CCPHL-143/2021	EPI_ISL_3718320	2021.308	Qatar	21A(Delta)	GISAID
711	hCoV-19/Algeria/79040/2021	EPI_ISL_12156762	2021.632	USA	21A(Delta)	GISAID
712	hCoV-19/Taiwan/16163/2021	EPI_ISL_16544813	2021.7	Algeria	21A(Delta)	GISAID
713	hCoV-19/Bonaire/BQ-RIVM-45057/2021	EPI_ISL_3137129	2021.684	Taiwan	21A(Delta)	GISAID
714	hCoV-19/Kenya/SS4147/2021	EPI_ISL_7834680	2021.516	Bonaire	21A(Delta)	GISAID
715	hCoV-19/SouthSudan/UG713/2021	EPI_ISL_3546350	2021.862	Kenya	21A(Delta)	GISAID
716	hCoV-19/Kenya/RUS-COV-2767/2021	EPI_ISL_3031432	2021.385	SouthSudan	21A(Delta)	GISAID
717	hCoV-19/Luxembourg/LNS1282170/2021	EPI_ISL_3145006	2021.412	Kenya	21A(Delta)	GISAID
718	hCoV-19/SierraLeone/CPHRL-092/2021	EPI_ISL_4755975	2021.396	Luxembourg	21A(Delta)	GISAID
719	hCoV-19/Bangladesh/IEDCR-OIS-0003/2021	EPI_ISL_2180455	2021.347	SierraLeone	21A(Delta)	GISAID
720	hCoV-19/Togo/12111/2021	EPI_ISL_12521410	2021.33	Bangladesh	21A(Delta)	GISAID
721	hCoV-19/Sudan/SS1668/2021	EPI_ISL_14620317	2021.695	Togo	21A(Delta)	GISAID
722	hCoV-19/Sudan/SS1597/2021	EPI_ISL_14620341	2021.497	Sudan	21A(Delta)	GISAID
723	hCoV-19/HongKong/VM21021486/2021	EPI_ISL_2931343	2021.497	Sudan	21A(Delta)	GISAID
724	hCoV-19/Romania/Arges_458905/2021	EPI_ISL_3911445	2021.3	HongKong	21A(Delta)	GISAID
725	hCoV-19/Kosovo/ChVir25780_24/2021	EPI_ISL_2833665	2021.434	Romania	21A(Delta)	GISAID
726	hCoV-19/Laos/LOMWRU-0788/2021	EPI_ISL_16017360	2021.327	Kosovo	21A(Delta)	GISAID
727	hCoV-19/Cambodia/01-2107057422/2021	EPI_ISL_3031482	2021.612	Laos	21A(Delta)	GISAID
728	hCoV-19/Cambodia/755525/2021	EPI_ISL_3983657	2021.508	Cambodia	21A(Delta)	GISAID
729	hCoV-19/Cambodia/871669/2021	EPI_ISL_6512069	2021.659	Cambodia	21A(Delta)	GISAID
730	hCoV-19/USA/WA-CDC-UW21102259608/2021	EPI_ISL_5900156	2021.859	Cambodia	21A(Delta)	GISAID
731	hCoV-19/Thailand/DMSc-03996/2021	EPI_ISL_6036569	2021.807	USA	21A(Delta)	GISAID
732	hCoV-19/Chad/TCH-38/2021	EPI_ISL_9274873	2021.779	Thailand	21A(Delta)	GISAID
733	hCoV-19/SaintBarthelemy/IPP24125/2021	EPI_ISL_4171703	2021.623	Chad	21I(Delta)	GISAID
734	hCoV-19/India/RJ-INSACOG-AIIMSJ-119310/2021	EPI_ISL_14805834	2021.626	SaintBarthelemy	21I(Delta)	GISAID
735	hCoV-19/Malawi/MLW-00258/2021	EPI_ISL_6963177	2021.333	India	21I(Delta)	GISAID
736	hCoV-19/Canada/PE-NML-89403/2021	EPI_ISL_15184986	2021.632	Malawi	21I(Delta)	GISAID
737	hCoV-19/SierraLeone/CPHRL-107/2021	EPI_ISL_4755984	2021.415	Canada	21I(Delta)	GISAID
738	hCoV-19/Norway/OUS-11044/2021	EPI_ISL_4125086	2021.511	SierraLeone	21I(Delta)	GISAID
739	hCoV-19/SouthKorea/KDCA18547/2021	EPI_ISL_7692563	2021.536	Norway	21I(Delta)	GISAID
740	hCoV-19/SouthKorea/KDCA7280/2021	EPI_ISL_3369090	2021.903	SouthKorea	21I(Delta)	GISAID
741	hCoV-19/Kuwait/JAH3032511/2021	EPI_ISL_2833738	2021.544	SouthKorea	21I(Delta)	GISAID
742	hCoV-19/Kuwait/KCCC-1289-3560557/2021	EPI_ISL_2984234	2021.393	Kuwait	21I(Delta)	GISAID
743	hCoV-19/Luxembourg/LNS3964898/2021	EPI_ISL_5391744	2021.508	Kuwait	21I(Delta)	GISAID
744	hCoV-19/Benin/NMIMR-LCA5526/2021	EPI_ISL_7139850	2021.705	Luxembourg	21I(Delta)	GISAID
745	hCoV-19/Indonesia/SU-NIHRD-WGS10036/2021	EPI_ISL_4254858	2021.612	Benin	21I(Delta)	GISAID
746	hCoV-19/Australia/NT-RDH-03/2021	EPI_ISL_7141554	2021.497	Indonesia	21I(Delta)	GISAID
747	hCoV-19/Canada/NS-NML-156988/2021	EPI_ISL_4508420	2021.719	Australia	21I(Delta)	GISAID
748	hCoV-19/Canada/NL-PHML-216866/2021	EPI_ISL_5596563	2021.626	Canada	21I(Delta)	GISAID
749	hCoV-19/USA/OH-CDC-LC0204751/2021	EPI_ISL_4153324	2021.716	Canada	21I(Delta)	GISAID
750	hCoV-19/Gambia/36175/2021	EPI_ISL_2820697	2021.621	USA	21I(Delta)	GISAID
751	hCoV-19/Canada/NB-CHUDGLD-1506-MM513/2021	EPI_ISL_15229149	2021.374	Gambia	21I(Delta)	GISAID
752	hCoV-19/Malaysia/C19UMB388/2021	EPI_ISL_5159372	2021.453	Canada	21I(Delta)	GISAID
753	hCoV-19/Malaysia/TIDREC-NSC639/2021	EPI_ISL_10969105	2021.711	Malaysia	21I(Delta)	GISAID
754	hCoV-19/Malaysia/TIDREC-NSC286/2021	EPI_ISL_8090709	2021.958	Malaysia	21I(Delta)	GISAID
755	hCoV-19/Maldives/MAV73603/2021	EPI_ISL_3540068	2021.777	Malaysia	21I(Delta)	GISAID
756	hCoV-19/Liberia/LIB-0094/2021	EPI_ISL_3547691	2021.489	Maldives	21I(Delta)	GISAID
757	hCoV-19/Canada/UN-146405/2021	EPI_ISL_12388799	2021.522	Liberia	21I(Delta)	GISAID
758	hCoV-19/Liberia/LIB-0028/2021	EPI_ISL_3547673	2021.574	Canada	21I(Delta)	GISAID
759	hCoV-19/Vietnam/NHTD-OUCRU0801/2021	EPI_ISL_4504006	2021.429	Liberia	21I(Delta)	GISAID
760	hCoV-19/Vietnam/PIHCM_0190/2021	EPI_ISL_17391325	2021.459	Vietnam	21I(Delta)	GISAID
761	hCoV-19/Vietnam/DN2021_11/2021	EPI_ISL_9647494	2021.826	Vietnam	21I(Delta)	GISAID
762	hCoV-19/Vietnam/HCMC_b02_08.08/2021	EPI_ISL_5857066	2021.853	Vietnam	21I(Delta)	GISAID
763	hCoV-19/Vietnam/HCMC_b01_76.13/2021	EPI_ISL_6123875	2021.662	Vietnam	21I(Delta)	GISAID
764	hCoV-19/Philippines/PH-RITM-624/2021	EPI_ISL_9177545	2021.664	Vietnam	21I(Delta)	GISAID
765	hCoV-19/Philippines/PH-RITM-903/2021	EPI_ISL_9744351	2021.777	Philippines	21I(Delta)	GISAID
766	hCoV-19/SriLanka/aicbu61/2021	EPI_ISL_2984982	2021.84	Philippines	21I(Delta)	GISAID
767	hCoV-19/SriLanka/aicbu1838/2021	EPI_ISL_5494783	2021.516	SriLanka	21I(Delta)	GISAID
768	hCoV-19/SriLanka/aicbu848/2021	EPI_ISL_3534250	2021.763	SriLanka	21I(Delta)	GISAID
769	hCoV-19/SriLanka/aicbu3044/2021	EPI_ISL_8281537	2021.588	SriLanka	21I(Delta)	GISAID
770	hCoV-19/Andorra/AND-242_212461287301_COV-GC/2021	EPI_ISL_4949312	2021.958	SriLanka	21I(Delta)	GISAID
771	hCoV-19/SaintMartin/IDF-IPP48412/2021	EPI_ISL_8143275	2021.645	Andorra	21I(Delta)	GISAID
772	hCoV-19/Luxembourg/LNS2921331/2021	EPI_ISL_3145829	2021.897	SaintMartin	21I(Delta)	GISAID
773	hCoV-19/Aruba/AW-RIVM-55678/2021	EPI_ISL_4076211	2021.533	Luxembourg	21I(Delta)	GISAID
774	hCoV-19/Curacao/CW-RIVM-51114/2021	EPI_ISL_3732398	2021.642	Aruba	21I(Delta)	GISAID
775	hCoV-19/Curacao/CW-RIVM-66242/2021	EPI_ISL_5968507	2021.585	Curacao	21I(Delta)	GISAID
776	hCoV-19/Bonaire/BQ-RIVM-53870/2021	EPI_ISL_3918600	2021.777	Curacao	21I(Delta)	GISAID
777	hCoV-19/Bonaire/BQ-RIVM-65092/2021	EPI_ISL_5821903	2021.626	Bonaire	21I(Delta)	GISAID
778	hCoV-19/Bonaire/BQ-RIVM-73657/2021	EPI_ISL_7784423	2021.779	Bonaire	21I(Delta)	GISAID
779	hCoV-19/CotedIvoire/COV-BKE8322-bc29/2021	EPI_ISL_8178294	2021.916	Bonaire	21I(Delta)	GISAID
780	hCoV-19/Bahrain/920965743/2021	EPI_ISL_2932632	2021.779	CotedIvoire	21I(Delta)	GISAID
781	hCoV-19/Qatar/QA.QU.18.28.C7/2021	EPI_ISL_7167011	2021.366	Bahrain	21I(Delta)	GISAID
782	hCoV-19/Mexico/GUA_IBT_IMSS_2252/2021	EPI_ISL_3347866	2021.755	Qatar	21I(Delta)	GISAID
783	hCoV-19/Mexico/SON_InDRE_FB692_E26913349261_S10514/2021	EPI_ISL_9093044	2021.547	Mexico	21I(Delta)	GISAID
784	hCoV-19/Mexico/VER_INER_IMSS_2243/2021	EPI_ISL_4299666	2021.993	Mexico	21I(Delta)	GISAID
785	hCoV-19/Mexico/SN-SEARCH-112803/2021	EPI_ISL_6257731	2021.651	Mexico	21I(Delta)	GISAID
786	hCoV-19/Mexico/NAY_UAN-LANIIA_S1717-1220/2021	EPI_ISL_8988627	2021.785	Mexico	21I(Delta)	GISAID
787	hCoV-19/Mexico/PUE_InDRE_FB51045_S9781/2021	EPI_ISL_7716941	2021.968	Mexico	21I(Delta)	GISAID
788	hCoV-19/HongKong/CM21000437/2021	EPI_ISL_3219440	2021.84	Mexico	21I(Delta)	GISAID
789	hCoV-19/Djibouti/NAMRU3_SOTFEA_46/2021	EPI_ISL_6693798	2021.544	HongKong	21I(Delta)	GISAID
790	hCoV-19/Mexico/CAM_IBT_IMSS_4532/2021	EPI_ISL_7970166	2021.596	Djibouti	21I(Delta)	GISAID
791	hCoV-19/Bolivia/SAN-CABANA-PE-UPCH-2257/2021	EPI_ISL_8800559	2021.919	Mexico	21I(Delta)	GISAID
792	hCoV-19/Mexico/CHH-SEARCH-108394/2021	EPI_ISL_4411680	2021.577	Bolivia	21I(Delta)	GISAID
793	hCoV-19/Ukraine/60-64245/2021	EPI_ISL_5884463	2021.552	Mexico	21I(Delta)	GISAID
794	hCoV-19/Turkey/HSGM-D9628/2021	EPI_ISL_3595878	2021.708	Ukraine	21A(Delta)	GISAID
795	hCoV-19/India/MH-IISER-Pune-IP02634/2021	EPI_ISL_7824898	2021.626	Turkey	21A(Delta)	GISAID
796	hCoV-19/Nepal/S-10/2021	EPI_ISL_2479957	2021.453	India	21J(Delta)	GISAID
797	hCoV-19/Bangladesh/BSMMU_Laila_114/2021	EPI_ISL_11912967	2021.327	Nepal	21J(Delta)	GISAID
798	hCoV-19/UnitedArabEmirates/BTC-8277/2021	EPI_ISL_16815548	2021.514	Bangladesh	21J(Delta)	GISAID
799	hCoV-19/NewZealand/21MV0660/2021	EPI_ISL_3477101	2021.714	UnitedArabEmirates	21J(Delta)	GISAID
800	hCoV-19/Bhutan/RCDC0019-SV210157/2021	EPI_ISL_16984367	2021.599	NewZealand	21J(Delta)	GISAID
801	hCoV-19/Finland/THL-202118329/2021	EPI_ISL_2557192	2021.297	Bhutan	21J(Delta)	GISAID
802	hCoV-19/Egypt/CCHE57357_Wave_4_129/2021	EPI_ISL_6011800	2021.382	Finland	21J(Delta)	GISAID
803	hCoV-19/Egypt/CCHE57357_Wave_4_083/2021	EPI_ISL_6011754	2021.79	Egypt	21J(Delta)	GISAID
804	hCoV-19/Cyprus/CING_52_1012_Ni/2021	EPI_ISL_13773623	2021.807	Egypt	21J(Delta)	GISAID
805	hCoV-19/UnitedArabEmirates/BTC-5453/2021	EPI_ISL_16814974	2021.941	Cyprus	21J(Delta)	GISAID
806	hCoV-19/Qatar/QA-QU-18-30-G1/2021	EPI_ISL_7660074	2021.407	UnitedArabEmirates	21J(Delta)	GISAID
807	hCoV-19/India/PB-NCDC-4509203/2021	EPI_ISL_4460791	2021.903	Qatar	21J(Delta)	GISAID
808	hCoV-19/Nepal/S-28/2021	EPI_ISL_2479985	2021.467	India	21J(Delta)	GISAID
809	hCoV-19/DRC/16353/2021	EPI_ISL_2135845	2021.278	Nepal	21J(Delta)	GISAID
810	hCoV-19/Georgia/Tb-SNGS1498/2021	EPI_ISL_5808048	2021.336	DRC	21J(Delta)	GISAID
811	hCoV-19/Guadeloupe/IPP28106/2021	EPI_ISL_4741052	2021.747	Georgia	21J(Delta)	GISAID
812	hCoV-19/Bahrain/342515971_S336_L001/2021	EPI_ISL_4105105	2021.703	Guadeloupe	21J(Delta)	GISAID
813	hCoV-19/UnitedArabEmirates/BTC-9319/2021	EPI_ISL_16800526	2021.648	Bahrain	21J(Delta)	GISAID
814	hCoV-19/Cameroon/CPC-21v-37297/2021	EPI_ISL_8298670	2021.834	UnitedArabEmirates	21J(Delta)	GISAID
815	hCoV-19/CentralAfricanRepublic/LNBCSP001/2021	EPI_ISL_17423763	2021.538	Cameroon	21J(Delta)	GISAID
816	hCoV-19/Maldives/MAV27512/2021	EPI_ISL_3275169	2021.9	CentralAfricanRepublic	21J(Delta)	GISAID
817	hCoV-19/Nepal/T0012/2021	EPI_ISL_9907745	2021.308	Maldives	21J(Delta)	GISAID
818	hCoV-19/Paraguay/214068/2021	EPI_ISL_4303340	2021.423	Nepal	21J(Delta)	GISAID
819	hCoV-19/Laos/LOMWRU-0768/2021	EPI_ISL_16007542	2021.593	Paraguay	21J(Delta)	GISAID
820	hCoV-19/Laos/LOMWRU-0898/2021	EPI_ISL_16641005	2021.722	Laos	21J(Delta)	GISAID
821	hCoV-19/Peru/JUN-INS-3525/2021	EPI_ISL_3987713	2021.796	Laos	21J(Delta)	GISAID
822	hCoV-19/Peru/LIM-INS-9808/2021	EPI_ISL_6945728	2021.538	Peru	21J(Delta)	GISAID
823	hCoV-19/Peru/APU-INS-8339/2021	EPI_ISL_5935192	2021.859	Peru	21J(Delta)	GISAID
824	hCoV-19/Ethiopia/CERI-KRISP-K024729/2021	EPI_ISL_4474372	2021.777	Peru	21J(Delta)	GISAID
825	hCoV-19/Germany/NW-RKI-I-309602/2021	EPI_ISL_6193971	2021.396	Ethiopia	21J(Delta)	GISAID
826	hCoV-19/USA/WA-PHL-006294/2021	EPI_ISL_6931184	2021.826	Germany	21J(Delta)	GISAID
827	hCoV-19/Paraguay/240648/2021	EPI_ISL_6948430	2021.829	USA	21J(Delta)	GISAID
828	hCoV-19/Curacao/CW-RIVM-46546/2021	EPI_ISL_3257891	2021.675	Paraguay	21J(Delta)	GISAID
829	hCoV-19/Bonaire/BQ-RIVM-71689/2021	EPI_ISL_7469742	2021.536	Curacao	21J(Delta)	GISAID
830	hCoV-19/Curacao/CW-RIVM-60492/2021	EPI_ISL_4839689	2021.895	Bonaire	21J(Delta)	GISAID
831	hCoV-19/Oman/rega-OM-95/2021	EPI_ISL_4062888	2021.697	Curacao	21J(Delta)	GISAID
832	hCoV-19/Oman/rega-OM-166/2021	EPI_ISL_4063004	2021.399	Oman	21J(Delta)	GISAID
833	hCoV-19/Belgium/UZB_54820210901001/2021	EPI_ISL_3962169	2021.467	Oman	21J(Delta)	GISAID
834	hCoV-19/Slovenia/5C-031007-KP/2021	EPI_ISL_3316973	2021.656	Belgium	21J(Delta)	GISAID
835	hCoV-19/Kosovo/un-ChVir25887_14/2021	EPI_ISL_3505794	2021.533	Slovenia	21J(Delta)	GISAID
836	hCoV-19/Azerbaijan/un-ChVir28801/2021	EPI_ISL_15714246	2021.574	Kosovo	21J(Delta)	GISAID
837	hCoV-19/Bahrain/342410205/2021	EPI_ISL_3699243	2021.634	Azerbaijan	21J(Delta)	GISAID
838	hCoV-19/Nigeria/CV3447/2021	EPI_ISL_6002848	2021.571	Bahrain	21J(Delta)	GISAID
839	hCoV-19/Canada/un-NML-260415/2021	EPI_ISL_12686873	2021.692	Nigeria	21J(Delta)	GISAID
840	hCoV-19/Algeria/48915/2021	EPI_ISL_3375627	2021.914	Canada	21J(Delta)	GISAID
841	hCoV-19/Egypt/NRC-1483/2021	EPI_ISL_8267202	2021.473	Algeria	21J(Delta)	GISAID
842	hCoV-19/Maldives/MAV62489/2021	EPI_ISL_3540060	2021.473	Egypt	21J(Delta)	GISAID
843	hCoV-19/Maldives/MAV85697/2021	EPI_ISL_5985370	2021.404	Maldives	21J(Delta)	GISAID
844	hCoV-19/Maldives/MAV73451/2021	EPI_ISL_3540065	2021.777	Maldives	21J(Delta)	GISAID
845	hCoV-19/Maldives/MAV77347/2021	EPI_ISL_3540092	2021.486	Maldives	21J(Delta)	GISAID
846	hCoV-19/Iraq/Child-10/2021	EPI_ISL_12179248	2021.571	Maldives	21J(Delta)	GISAID
847	hCoV-19/Morocco/IPM20361857/2021	EPI_ISL_5511700	2021.511	Iraq	21J(Delta)	GISAID
848	hCoV-19/Turkey/HSGM-GF10527/2021	EPI_ISL_3317481	2021.686	Morocco	21J(Delta)	GISAID
849	hCoV-19/Lebanon/4780/2021	EPI_ISL_13829674	2021.566	Turkey	21J(Delta)	GISAID
850	hCoV-19/Estonia/15694414/2021	EPI_ISL_4895276	2021.508	Lebanon	21J(Delta)	GISAID
851	hCoV-19/Bahrain/21490085977/2021	EPI_ISL_5633059	2021.689	Estonia	21J(Delta)	GISAID
852	hCoV-19/Mexico/COL_INER_IMSS_3362/2021	EPI_ISL_7728928	2021.788	Bahrain	21J(Delta)	GISAID
853	hCoV-19/Mexico/VER-INMEGEN-28-116/2021	EPI_ISL_4512739	2021.862	Mexico	21J(Delta)	GISAID
854	hCoV-19/Panama/GMI-PACH111301/2021	EPI_ISL_11696185	2021.7	Mexico	21J(Delta)	GISAID
855	hCoV-19/USA/KS-KHEL-3180/2021	EPI_ISL_2894543	2021.588	Panama	21J(Delta)	GISAID
856	hCoV-19/USA/AK-PHL13683/2021	EPI_ISL_5094580	2021.508	USA	21J(Delta)	GISAID
857	hCoV-19/USA/LA-CDC-LC0149729/2021	EPI_ISL_3517013	2021.695	USA	21J(Delta)	GISAID
858	hCoV-19/Mexico/TAB-INMEGEN-43-127/2021	EPI_ISL_7887205	2021.555	USA	21J(Delta)	GISAID
859	hCoV-19/CostaRica/HNN-1360/2021	EPI_ISL_5333192	2021.949	Mexico	21J(Delta)	GISAID
860	hCoV-19/USA/OR-CDC-LC0426732/2021	EPI_ISL_8029297	2021.711	CostaRica	21J(Delta)	GISAID
861	hCoV-19/Senegal/285559/2021	EPI_ISL_8526883	2021.941	USA	21J(Delta)	GISAID
862	hCoV-19/Togo/NMIMR-22-Togo-26/2021	EPI_ISL_12627993	2021.667	Senegal	21J(Delta)	GISAID
863	hCoV-19/Gambia/67416/2021	EPI_ISL_8363784	2021.793	Togo	21J(Delta)	GISAID
864	hCoV-19/Mauritanie/397325/2021	EPI_ISL_11380691	2021.648	Gambia	21J(Delta)	GISAID
865	hCoV-19/Mauritanie/394430/2021	EPI_ISL_12316583	2021.807	Mauritanie	21J(Delta)	GISAID
866	hCoV-19/Canada/NB-CHUDGLD-162763/2021	EPI_ISL_4491762	2021.615	Mauritanie	21J(Delta)	GISAID
867	hCoV-19/Gambia/18384/2021	EPI_ISL_8401730	2021.632	Canada	21J(Delta)	GISAID
868	hCoV-19/Gambia/79934/2021	EPI_ISL_8417951	2021.673	Gambia	21J(Delta)	GISAID
869	hCoV-19/Chile/CO-USACH-00196/2021	EPI_ISL_7507282	2021.763	Gambia	21J(Delta)	GISAID
870	hCoV-19/Gambia/73483/2021	EPI_ISL_8401607	2021.908	Chile	21J(Delta)	GISAID
871	hCoV-19/CaboVerde/Maio-36170/2021	EPI_ISL_8351187	2021.7	Gambia	21J(Delta)	GISAID
872	hCoV-19/CaboVerde/Maio-36169/2021	EPI_ISL_8351188	2021.67	CaboVerde	21J(Delta)	GISAID
873	hCoV-19/CaboVerde/Maio-36161/2021	EPI_ISL_8351138	2021.67	CaboVerde	21J(Delta)	GISAID
874	hCoV-19/CaboVerde/Maio-36162/2021	EPI_ISL_8351140	2021.67	CaboVerde	21J(Delta)	GISAID
875	hCoV-19/Poland/PZH-UMB-4441/2021	EPI_ISL_7367174	2021.67	CaboVerde	21J(Delta)	GISAID
876	hCoV-19/Indonesia/JK-GSILab-668241/2021	EPI_ISL_3730794	2021.9	Poland	21J(Delta)	GISAID
877	hCoV-19/Indonesia/YO-GS-21.36856/2021	EPI_ISL_4969011	2021.615	Indonesia	21J(Delta)	GISAID
878	hCoV-19/Sweden/1467152364/2021	EPI_ISL_3403557	2021.7	Indonesia	21J(Delta)	GISAID
879	hCoV-19/Indonesia/NT-EIJK0831/2021	EPI_ISL_3029956	2021.568	Sweden	21J(Delta)	GISAID
880	hCoV-19/Malaysia/UNIMAS-HBTU104/2021	EPI_ISL_5051761	2021.451	Indonesia	21J(Delta)	GISAID
881	hCoV-19/Australia/QLD2231/2021	EPI_ISL_3614823	2021.678	Malaysia	21J(Delta)	GISAID
882	hCoV-19/Indonesia/JT-GS-21-37391/2021	EPI_ISL_12241067	2021.612	Australia	21J(Delta)	GISAID
883	hCoV-19/PapuaNewGuinea/PNG7113/2021	EPI_ISL_11360649	2021.714	Indonesia	21J(Delta)	GISAID
884	hCoV-19/Australia/QLD1945/2021	EPI_ISL_2661518	2021.916	PapuaNewGuinea	21J(Delta)	GISAID
885	hCoV-19/SouthKorea/KDCA5632/2021	EPI_ISL_2967350	2021.467	Australia	21J(Delta)	GISAID
886	hCoV-19/Singapore/4398/2021	EPI_ISL_3924156	2021.464	SouthKorea	21J(Delta)	GISAID
887	hCoV-19/Singapore/7765/2021	EPI_ISL_6239881	2021.653	Singapore	21J(Delta)	GISAID
888	hCoV-19/Singapore/7137/2021	EPI_ISL_5536407	2021.848	Singapore	21J(Delta)	GISAID
889	hCoV-19/Indonesia/BB-NIHRD-WGS12466/2021	EPI_ISL_6262497	2021.768	Singapore	21J(Delta)	GISAID
890	hCoV-19/Timor-Leste/TL1026/2021	EPI_ISL_4761840	2021.749	Indonesia	21J(Delta)	GISAID
891	hCoV-19/Timor-Leste/TL991/2021	EPI_ISL_4761823	2021.601	Timor-Leste	21J(Delta)	GISAID
892	hCoV-19/Timor-Leste/TL1024/2021	EPI_ISL_4761839	2021.601	Timor-Leste	21J(Delta)	GISAID
893	hCoV-19/Coted-Ivoire/568672-cv019/2021	EPI_ISL_9888099	2021.601	Timor-Leste	21J(Delta)	GISAID
894	hCoV-19/Algeria/48875/2021	EPI_ISL_3161809	2021.834	Coted-Ivoire	21J(Delta)	GISAID
895	hCoV-19/Nigeria/CV3247/2021	EPI_ISL_6002652	2021.47	Algeria	21J(Delta)	GISAID
896	hCoV-19/Mexico/MIC_InDRE_FB40943_S7468/2021	EPI_ISL_4918052	2021.642	Nigeria	21J(Delta)	GISAID
897	hCoV-19/Mexico/HIMFG-5963/2021	EPI_ISL_5653977	2021.689	Mexico	21J(Delta)	GISAID
898	hCoV-19/Mexico/VER-InDRE_FB50507_S9501/2021	EPI_ISL_6810324	2021.552	Mexico	21J(Delta)	GISAID
899	hCoV-19/Mexico/HID-INMEGEN-36-141/2021	EPI_ISL_6507844	2021.818	Mexico	21J(Delta)	GISAID
900	hCoV-19/Mexico/AGU_InDRE_FB51616_S9856/2021	EPI_ISL_7717016	2021.856	Mexico	21J(Delta)	GISAID
901	hCoV-19/Guatemala/ASI4599/2021	EPI_ISL_7732643	2021.859	Mexico	21J(Delta)	GISAID
902	hCoV-19/USA/AZ-CDC-ASC210499029/2021	EPI_ISL_6420419	2021.73	Guatemala	21J(Delta)	GISAID
903	hCoV-19/Mexico/CMX-CEMENAV-SEMAR-5631/2021	EPI_ISL_3007652	2021.821	USA	21J(Delta)	GISAID
904	hCoV-19/Mexico/CMX-INMEGEN-25-238/2021	EPI_ISL_4025005	2021.505	Mexico	21J(Delta)	GISAID
905	hCoV-19/Mexico/HIMFG-8361/2021	EPI_ISL_5655382	2021.637	Mexico	21J(Delta)	GISAID
906	hCoV-19/Mexico/PUE-LABOPAT-80_27103/2021	EPI_ISL_3055555	2021.703	Mexico	21J(Delta)	GISAID
907	hCoV-19/Mexico/COA_LANGEBIO_IMSS_4544/2021	EPI_ISL_8910754	2021.519	Mexico	21J(Delta)	GISAID
908	hCoV-19/Mexico/AGU-LESP-32989-S6/2021	EPI_ISL_7697345	2021.96	Mexico	21J(Delta)	GISAID
909	hCoV-19/Argentina/INEI110645/2021	EPI_ISL_5159278	2021.925	Mexico	21J(Delta)	GISAID
910	hCoV-19/Mexico/TAB-INMEGEN-28-358/2021	EPI_ISL_4512967	2021.684	Argentina	21J(Delta)	GISAID
911	hCoV-19/Mexico/MEX-INMEGEN-21-145/2021	EPI_ISL_3548154	2021.703	Mexico	21J(Delta)	GISAID
912	hCoV-19/USA/IN-CDC-STM-000073703/2021	EPI_ISL_2440474	2021.599	Mexico	21J(Delta)	GISAID
913	hCoV-19/USA/IN-CDC-ASC210445577/2021	EPI_ISL_6544785	2021.358	USA	21J(Delta)	GISAID
914	hCoV-19/Australia/SA0856/2021	EPI_ISL_3391989	2021.823	USA	21J(Delta)	GISAID
915	hCoV-19/Australia/ACT1618/2021	EPI_ISL_5942151	2021.549	Australia	21J(Delta)	GISAID
916	hCoV-19/Australia/NSW-ICPMR-1289/2021	EPI_ISL_3187192	2021.804	Australia	21J(Delta)	GISAID
917	hCoV-19/Australia/VIC25763/2021	EPI_ISL_5724438	2021.571	Australia	21J(Delta)	GISAID
918	hCoV-19/Australia/NT-RDH-47/2021	EPI_ISL_7162003	2021.76	Australia	21J(Delta)	GISAID
919	hCoV-19/Australia/NSW-ICPMR-5295/2021	EPI_ISL_3833908	2021.892	Australia	21J(Delta)	GISAID
920	hCoV-19/Australia/ACT0180/2021	EPI_ISL_4107928	2021.637	Australia	21J(Delta)	GISAID
921	hCoV-19/NewZealand/21MV1422/2021	EPI_ISL_4005371	2021.632	Australia	21J(Delta)	GISAID
922	hCoV-19/NewZealand/21CV1489/2021	EPI_ISL_5909796	2021.662	NewZealand	21J(Delta)	GISAID
923	hCoV-19/NewZealand/21MV1982/2021	EPI_ISL_5348029	2021.818	NewZealand	21J(Delta)	GISAID
924	hCoV-19/NewZealand/21CV0242/2021	EPI_ISL_3664455	2021.768	NewZealand	21J(Delta)	GISAID
925	hCoV-19/NewZealand/21CH0112/2021	EPI_ISL_3709164	2021.632	NewZealand	21J(Delta)	GISAID
926	hCoV-19/NewZealand/21CV3837/2021	EPI_ISL_8188988	2021.634	NewZealand	21J(Delta)	GISAID
927	hCoV-19/NewZealand/21CV2728/2021	EPI_ISL_6828030	2021.96	NewZealand	21J(Delta)	GISAID
928	hCoV-19/NewZealand/21MV3439/2021	EPI_ISL_7706650	2021.867	NewZealand	21J(Delta)	GISAID
929	hCoV-19/NewZealand/21MV3139/2021	EPI_ISL_6827871	2021.922	NewZealand	21J(Delta)	GISAID
930	hCoV-19/NewZealand/21MV3358/2021	EPI_ISL_7984869	2021.867	NewZealand	21J(Delta)	GISAID
931	hCoV-19/NewZealand/22CH0553/2021	EPI_ISL_9210523	2021.905	NewZealand	21J(Delta)	GISAID
932	hCoV-19/NewZealand/21CV2845/2021	EPI_ISL_6828296	2021.988	NewZealand	21J(Delta)	GISAID
933	hCoV-19/NewZealand/22CV0056/2021	EPI_ISL_8648725	2021.873	NewZealand	21J(Delta)	GISAID
934	hCoV-19/NewZealand/21KV0756/2021	EPI_ISL_7378082	2021.993	NewZealand	21J(Delta)	GISAID
935	hCoV-19/NewZealand/21MV3301/2021	EPI_ISL_7985236	2021.903	NewZealand	21J(Delta)	GISAID
936	hCoV-19/USA/WY-WYPHL-21041519/2021	EPI_ISL_2712952	2021.884	NewZealand	21J(Delta)	GISAID
937	hCoV-19/USA/ME-HETL-J5079/2021	EPI_ISL_4084068	2021.448	USA	21J(Delta)	GISAID
938	hCoV-19/USA/RI-CDC-LC0218364/2021	EPI_ISL_4239422	2021.574	USA	21J(Delta)	GISAID
939	hCoV-19/USA/FL-CDC-STM-000727770/2021	EPI_ISL_6338785	2021.642	USA	21J(Delta)	GISAID
940	hCoV-19/USA/PA-CDC-LC0350653/2021	EPI_ISL_6079537	2021.667	USA	21J(Delta)	GISAID
941	hCoV-19/USA/LA-CDC-ASC210247842/2021	EPI_ISL_3814493	2021.796	USA	21J(Delta)	GISAID
942	hCoV-19/USA/CT-Yale-11530/2021	EPI_ISL_15573681	2021.566	USA	21J(Delta)	GISAID
943	hCoV-19/SouthKorea/KDCA10291/2021	EPI_ISL_3869915	2021.755	USA	21J(Delta)	GISAID
944	hCoV-19/USA/LA-BIE-LSUH001410/2021	EPI_ISL_3088949	2021.632	SouthKorea	21J(Delta)	GISAID
945	hCoV-19/Argentina/INEI114761/2021	EPI_ISL_9189516	2021.538	USA	21J(Delta)	GISAID
946	hCoV-19/USA/NH-CDC-QDX30215556/2021	EPI_ISL_5963086	2021.936	Argentina	21J(Delta)	GISAID
947	hCoV-19/Aruba/AW-RIVM-65059/2021	EPI_ISL_5429798	2021.796	USA	21J(Delta)	GISAID
948	hCoV-19/Aruba/AW-RIVM-50430/2021	EPI_ISL_3731811	2021.355	Aruba	21J(Delta)	GISAID
949	hCoV-19/CostaRica/INC-2247-722412/2021	EPI_ISL_8649179	2021.571	Aruba	21J(Delta)	GISAID
950	hCoV-19/USA/TN-VUMC-O-0413/2021	EPI_ISL_9410879	2021.93	CostaRica	21J(Delta)	GISAID
951	hCoV-19/Canada/NB-CHUDGLD-0412-MM00690R/2021	EPI_ISL_7732365	2021.922	USA	21J(Delta)	GISAID
952	hCoV-19/USA/FL-BPHL-15947/2021	EPI_ISL_6858827	2021.925	Canada	21J(Delta)	GISAID
953	hCoV-19/Colombia/ICE-SCOV-538/2021	EPI_ISL_8217379	2021.623	USA	21J(Delta)	GISAID
954	hCoV-19/Peru/LIM-INS-7445/2021	EPI_ISL_5595807	2021.799	Colombia	21J(Delta)	GISAID
955	hCoV-19/Chile/LL-UACH-00616/2021	EPI_ISL_6250468	2021.733	Peru	21J(Delta)	GISAID
956	hCoV-19/Bolivia/SAN-UPCH-3348/2021	EPI_ISL_13845429	2021.818	Chile	21J(Delta)	GISAID
957	hCoV-19/TrinidadandTobago/112489/2021	EPI_ISL_8939833	2021.996	Bolivia	21J(Delta)	GISAID
958	hCoV-19/TrinidadandTobago/89823/2021	EPI_ISL_6932204	2021.958	TrinidadandTobago	21J(Delta)	GISAID
959	hCoV-19/TrinidadandTobago/75440/2021	EPI_ISL_8939779	2021.807	TrinidadandTobago	21J(Delta)	GISAID
960	hCoV-19/Qatar/QA.QU.20.7.B9/2021	EPI_ISL_5852604	2021.689	TrinidadandTobago	21J(Delta)	GISAID
961	hCoV-19/Syria/Northwest-0010/2021	EPI_ISL_7964034	2021.673	Qatar	21J(Delta)	GISAID
962	hCoV-19/Qatar/QA.QU_18.19.C1/2021	EPI_ISL_2843263	2021.916	Syria	21J(Delta)	GISAID
963	hCoV-19/UnitedArabEmirates/BTC-9612/2021	EPI_ISL_16800754	2021.432	Qatar	21J(Delta)	GISAID
964	hCoV-19/Austria/CeMM12660/2021	EPI_ISL_3039886	2021.881	UnitedArabEmirates	21J(Delta)	GISAID
965	hCoV-19/Paraguay/275256/2021	EPI_ISL_9452506	2021.489	Austria	21J(Delta)	GISAID
966	hCoV-19/Brazil/BA-FIOCRUZ-PVM85819/2021	EPI_ISL_6907193	2021.818	Paraguay	21J(Delta)	GISAID
967	hCoV-19/Brazil/SP-IB_RP134016/2021	EPI_ISL_7328377	2021.667	Brazil	21J(Delta)	GISAID
968	hCoV-19/Brazil/RJ-NVBS5590GENOV700931980586/2021	EPI_ISL_6984759	2021.84	Brazil	21J(Delta)	GISAID
969	hCoV-19/India/TG-CCMB-CIA3135/2021	EPI_ISL_2661183	2021.612	Brazil	21J(Delta)	GISAID
970	hCoV-19/Paraguay/385078/2022	EPI_ISL_13169615	2021.371	India	21J(Delta)	GISAID
971	hCoV-19/Paraguay/281459/2021	EPI_ISL_9452498	2022.045	Paraguay	21J(Delta)	GISAID
972	hCoV-19/Panama/GMI-PAM83006/2021	EPI_ISL_11696229	2021.837	Paraguay	21J(Delta)	GISAID
973	hCoV-19/Mexico/DUR_LANGEBIO_IMSS_3187/2021	EPI_ISL_6775708	2021.716	Panama	21J(Delta)	GISAID
974	hCoV-19/Mexico/OAX-INMEGEN-30-1/2021	EPI_ISL_5031082	2021.826	Mexico	21J(Delta)	GISAID
975	hCoV-19/Mexico/TAB-INMEGEN-38-127/2021	EPI_ISL_6960737	2021.741	Mexico	21J(Delta)	GISAID
976	hCoV-19/USA/NM-CDC-IBX091049096435/2021	EPI_ISL_7422452	2021.873	Mexico	21J(Delta)	GISAID
977	hCoV-19/USA/GA-CDC-LC0331003/2021	EPI_ISL_5875353	2021.875	USA	21J(Delta)	GISAID
978	hCoV-19/Ecuador/USFQ-2458/2021	EPI_ISL_8183498	2021.777	USA	21J(Delta)	GISAID
979	hCoV-19/ElSalvador/INC-LNSP-071/2021	EPI_ISL_8106930	2021.968	Ecuador	21J(Delta)	GISAID
980	hCoV-19/FrenchPolynesia/IPP44390/2021	EPI_ISL_7589580	2021.845	ElSalvador	21J(Delta)	GISAID
981	hCoV-19/ElSalvador/INC-LNSP-099/2021	EPI_ISL_8106942	2021.881	FrenchPolynesia	21J(Delta)	GISAID
982	hCoV-19/Guatemala/INC-LNS-051/2021	EPI_ISL_7449182	2021.905	ElSalvador	21J(Delta)	GISAID
983	hCoV-19/Guatemala/INC-LNS-006/2021	EPI_ISL_5169090	2021.774	Guatemala	21J(Delta)	GISAID
984	hCoV-19/Guatemala/ASI4489/2021	EPI_ISL_7732537	2021.67	Guatemala	21J(Delta)	GISAID
985	hCoV-19/Guatemala/ASI4580/2021	EPI_ISL_7732618	2021.697	Guatemala	21J(Delta)	GISAID
986	hCoV-19/Guatemala/INC-LNS-101/2021	EPI_ISL_7449530	2021.736	Guatemala	21J(Delta)	GISAID
987	hCoV-19/Slovenia/21-10961/2021	EPI_ISL_11880640	2021.845	Guatemala	21J(Delta)	GISAID
988	hCoV-19/DominicanRepublic/1440857/2021	EPI_ISL_9413646	2021.684	Slovenia	21J(Delta)	GISAID
989	hCoV-19/Portugal/PT24053/2021	EPI_ISL_8206639	2021.275	DominicanRepublic	21J(Delta)	GISAID
990	hCoV-19/Poland/PZH-GUM-2991/2021	EPI_ISL_6774220	2021.966	Portugal	21J(Delta)	GISAID
991	hCoV-19/Albania/244365/2021	EPI_ISL_16854864	2021.859	Poland	21J(Delta)	GISAID
992	hCoV-19/Armenia/IMB8-8/2021	EPI_ISL_3543644	2021.895	Albania	21J(Delta)	GISAID
993	hCoV-19/Germany/BW-RKI-I-322675/2021	EPI_ISL_6461807	2021.593	Armenia	21J(Delta)	GISAID
994	hCoV-19/Montenegro/CO-00421_MNE000_2668592102/2021	EPI_ISL_4513795	2021.807	Germany	21J(Delta)	GISAID
995	hCoV-19/Italy/LAZ-INMI-2541/2021	EPI_ISL_5879664	2021.607	Montenegro	21J(Delta)	GISAID
996	hCoV-19/Romania/DJ89633/2021	EPI_ISL_5890978	2021.785	Italy	21J(Delta)	GISAID
997	hCoV-19/France/IDF-HCL021157120301/2021	EPI_ISL_4324407	2021.727	Romania	21J(Delta)	GISAID
998	hCoV-19/Uruguay/DLSP_p2317/2021	EPI_ISL_12532659	2021.634	France	21J(Delta)	GISAID
999	hCoV-19/Norway/31438/2021	EPI_ISL_7954268	2021.853	Uruguay	21J(Delta)	GISAID
1000	hCoV-19/Germany/NW-RKI-I-214310/2021	EPI_ISL_3890254	2021.927	Norway	21J(Delta)	GISAID
1001	hCoV-19/Croatia/9090/2021	EPI_ISL_5010661	2021.648	Germany	21J(Delta)	GISAID
1002	hCoV-19/Greece/V4557/2021	EPI_ISL_6508278	2021.634	Croatia	21J(Delta)	GISAID
1003	hCoV-19/Sweden/20879229P/2021	EPI_ISL_6178320	2021.832	Greece	21J(Delta)	GISAID
1004	hCoV-19/Switzerland/BL-UHB-43191529/2021	EPI_ISL_7367091	2021.785	Sweden	21J(Delta)	GISAID
1005	hCoV-19/Chile/RM-194698/2021	EPI_ISL_8188007	2021.911	Switzerland	21J(Delta)	GISAID
1006	hCoV-19/Greece/312008/2021	EPI_ISL_7637887	2021.955	Chile	21J(Delta)	GISAID
1007	hCoV-19/Austria/CeMM19178/2021	EPI_ISL_6332519	2021.895	Greece	21J(Delta)	GISAID
1008	hCoV-19/Germany/BW-RKI-I-362739/2021	EPI_ISL_7437848	2021.793	Austria	21J(Delta)	GISAID
1009	hCoV-19/Argentina/INEI112237/2021	EPI_ISL_7751671	2021.911	Germany	21J(Delta)	GISAID
1010	hCoV-19/EquatorialGuinea/61992/2021	EPI_ISL_4601591	2021.796	Argentina	21J(Delta)	GISAID
1011	hCoV-19/Uruguay/DLSP_6041/2021	EPI_ISL_11883586	2021.568	EquatorialGuinea	21J(Delta)	GISAID
1012	hCoV-19/Uruguay/DLSP_5827/2021	EPI_ISL_11883582	2021.785	Uruguay	21J(Delta)	GISAID
1013	hCoV-19/BosniaandHerzegovina/VFS-UNSA-LMGFI581/2021	EPI_ISL_7380156	2021.725	Uruguay	21J(Delta)	GISAID
1014	hCoV-19/France/ARA-HCL021197070701/2021	EPI_ISL_6291015	2021.845	BosniaandHerzegovina	21J(Delta)	GISAID
1015	hCoV-19/Suriname/SR-748/2021	EPI_ISL_7730711	2021.837	France	21J(Delta)	GISAID
1016	hCoV-19/Suriname/SR-911/2021	EPI_ISL_8572438	2021.758	Suriname	21J(Delta)	GISAID
1017	hCoV-19/Suriname/SR-692/2021	EPI_ISL_5656487	2021.993	Suriname	21J(Delta)	GISAID
1018	hCoV-19/Suriname/SR-842/2021	EPI_ISL_7957554	2021.716	Suriname	21J(Delta)	GISAID
1019	hCoV-19/Latvia/3806784/2021	EPI_ISL_9699455	2021.895	Suriname	21J(Delta)	GISAID
1020	hCoV-19/Cyprus/BMV1394/2021	EPI_ISL_16368579	2021.993	Latvia	21J(Delta)	GISAID
1021	hCoV-19/Mozambique/COV-2259-A1907/2021	EPI_ISL_5822640	2021.418	Cyprus	21J(Delta)	GISAID
1022	hCoV-19/Mozambique/CERI-KRISP-K027990/2021	EPI_ISL_7417073	2021.478	Mozambique	21J(Delta)	GISAID
1023	hCoV-19/Israel/SMC-7024124/2021	EPI_ISL_7615618	2021.7	Mozambique	21J(Delta)	GISAID
1024	hCoV-19/Venezuela/Car67/2021	EPI_ISL_10239628	2021.9	Israel	21J(Delta)	GISAID
1025	hCoV-19/Belarus/HR-CRIE-7724094794/2021	EPI_ISL_10314891	2021.862	Venezuela	21J(Delta)	GISAID
1026	hCoV-19/Belarus/VI-CRIE-7724096736/2021	EPI_ISL_10314920	2021.916	Belarus	21J(Delta)	GISAID
1027	hCoV-19/Seychelles/SS4862/2021	EPI_ISL_8424545	2021.958	Belarus	21J(Delta)	GISAID
1028	hCoV-19/Seychelles/SS4729/2021	EPI_ISL_8424585	2021.911	Seychelles	21J(Delta)	GISAID
1029	hCoV-19/Seychelles/SS3592/2021	EPI_ISL_5943132	2021.875	Seychelles	21J(Delta)	GISAID
1030	hCoV-19/Seychelles/SS2695/2021	EPI_ISL_4880766	2021.716	Seychelles	21J(Delta)	GISAID
1031	hCoV-19/Slovenia/08-150288-MB/2021	EPI_ISL_3829209	2021.648	Seychelles	21J(Delta)	GISAID
1032	hCoV-19/Kosovo/CO-00634-XXK000_9801/2021	EPI_ISL_9237978	2021.612	Slovenia	21J(Delta)	GISAID
1033	hCoV-19/Tunisia/S-0820/2021	EPI_ISL_11881919	2021.99	Kosovo	21J(Delta)	GISAID
1034	hCoV-19/Tunisia/S-1479/2021	EPI_ISL_11334043	2021.497	Tunisia	21J(Delta)	GISAID
1035	hCoV-19/Tunisia/F-1091/2021	EPI_ISL_8298418	2021.856	Tunisia	21J(Delta)	GISAID
1036	hCoV-19/Tunisia/152103/2022	EPI_ISL_15022557	2021.612	Tunisia	21J(Delta)	GISAID
1037	hCoV-19/Madagascar/LA2M-165256/2021	EPI_ISL_13729348	2022.218	Tunisia	21J(Delta)	GISAID
1038	hCoV-19/Madagascar/LA2M-177385/2021	EPI_ISL_13729356	2021.947	Madagascar	21J(Delta)	GISAID
1039	hCoV-19/Madagascar/IPM-09992/2021	EPI_ISL_13729393	2021.979	Madagascar	21J(Delta)	GISAID
1040	hCoV-19/Madagascar/LA2M-165254/2021	EPI_ISL_13729331	2021.9	Madagascar	21J(Delta)	GISAID
1041	hCoV-19/Madagascar/LA2M-180234/2021	EPI_ISL_13729374	2021.947	Madagascar	21J(Delta)	GISAID
1042	hCoV-19/Belarus/VI-RRPCEM-VIS_10011/2021	EPI_ISL_11063109	2021.985	Madagascar	21J(Delta)	GISAID
1043	hCoV-19/Moldova/A0063_2021_09_01/2021	EPI_ISL_7777599	2021.832	Belarus	21J(Delta)	GISAID
1044	hCoV-19/BosniaandHerzegovina/165128/2021	EPI_ISL_4239909	2021.67	Moldova	21J(Delta)	GISAID
1045	hCoV-19/Cyprus/CING_45_1611_Ni/2021	EPI_ISL_13773538	2021.579	BosniaandHerzegovina	21J(Delta)	GISAID
1046	hCoV-19/Cyprus/BMV2029/2021	EPI_ISL_16372876	2021.875	Cyprus	21J(Delta)	GISAID
1047	hCoV-19/UnitedArabEmirates/BTC-9045/2021	EPI_ISL_16800290	2021.681	Cyprus	21J(Delta)	GISAID
1048	hCoV-19/Russia/CHU-CRIE-L219B0032/2021	EPI_ISL_3989074	2021.785	UnitedArabEmirates	21J(Delta)	GISAID
1049	hCoV-19/Austria/CeMM14087/2021	EPI_ISL_3546461	2021.527	Russia	21J(Delta)	GISAID
1050	hCoV-19/BosniaandHerzegovina/165930/2021	EPI_ISL_4239943	2021.563	Austria	21J(Delta)	GISAID
1051	hCoV-19/Montenegro/CO-00421_MNE000_2922062102/2021	EPI_ISL_5104570	2021.596	BosniaandHerzegovina	21J(Delta)	GISAID
1052	hCoV-19/Cyprus/BMV1483/2021	EPI_ISL_16372591	2021.678	Montenegro	21J(Delta)	GISAID
1053	hCoV-19/Slovenia/5C-055043-KP/2021	EPI_ISL_9717891	2021.492	Cyprus	21J(Delta)	GISAID
1054	hCoV-19/Moldova/A0093_2021_10_22/2021	EPI_ISL_7678184	2021.864	Slovenia	21J(Delta)	GISAID
1055	hCoV-19/Israel/SMC-7003934/2021	EPI_ISL_2834462	2021.807	Moldova	21J(Delta)	GISAID
1056	hCoV-19/PDL/IPP37485/2021	EPI_ISL_7218140	2021.47	Israel	21J(Delta)	GISAID
1057	hCoV-19/Ecuador/USFQ-2218/2021	EPI_ISL_6367745	2021.823	PDL	21J(Delta)	GISAID
1058	hCoV-19/Ecuador/NIC-INSPI-101147/2021	EPI_ISL_6526199	2021.807	Ecuador	21J(Delta)	GISAID
1059	hCoV-19/Uzbekistan/Tashkent-CGB-37/2021	EPI_ISL_3668628	2021.853	Ecuador	21J(Delta)	GISAID
1060	hCoV-19/Belarus/MI-CRIE-L219C0047u_5735/2021	EPI_ISL_9354782	2021.558	Uzbekistan	21J(Delta)	GISAID
1061	hCoV-19/Latvia/3339/2021	EPI_ISL_8174790	2021.667	Belarus	21J(Delta)	GISAID
1062	hCoV-19/Serbia/Belgrade-3458610907/2021	EPI_ISL_4468864	2021.607	Latvia	21J(Delta)	GISAID
1063	hCoV-19/Moldova/A0047_2021_10_22/2021	EPI_ISL_7677990	2021.519	Serbia	21J(Delta)	GISAID
1064	hCoV-19/Crimea/43-CRIE-L106S1199u_4018/2021	EPI_ISL_11359717	2021.807	Moldova	21J(Delta)	GISAID
1065	hCoV-19/Estonia/RC0025170/2021	EPI_ISL_3506129	2021.9	Crimea	21J(Delta)	GISAID
1066	hCoV-19/Azerbaijan/un-ChVir28823/2021	EPI_ISL_15714255	2021.508	Estonia	21J(Delta)	GISAID
1067	hCoV-19/Azerbaijan/un-ChVir28821/2021	EPI_ISL_15714254	2021.604	Azerbaijan	21J(Delta)	GISAID
1068	hCoV-19/Venezuela/Lar82/2021	EPI_ISL_8806397	2021.623	Azerbaijan	21J(Delta)	GISAID
1069	hCoV-19/Estonia/RC0281812/2021	EPI_ISL_9462878	2021.804	Venezuela	21J(Delta)	GISAID
1070	hCoV-19/BosniaandHerzegovina/VFS-UNSA-LMGFI103/2021	EPI_ISL_5257996	2021.985	Estonia	21J(Delta)	GISAID
1071	hCoV-19/Curacao/CW-RIVM-76468/2021	EPI_ISL_8015588	2021.705	BosniaandHerzegovina	21J(Delta)	GISAID
1072	hCoV-19/Kosovo/CO-00491-XXK000_4320/2021	EPI_ISL_6567040	2021.892	Curacao	21J(Delta)	GISAID
1073	hCoV-19/Qatar/QA.QU.18.28.C1/2021	EPI_ISL_7167010	2021.788	Kosovo	21J(Delta)	GISAID
1074	hCoV-19/Russia/YAR-CRIE-L189V0535_1019/2021	EPI_ISL_7688289	2021.752	Qatar	21J(Delta)	GISAID
1075	hCoV-19/Russia/MOW-PMVL-DZ-22713040779/2021	EPI_ISL_15873945	2021.823	Russia	21J(Delta)	GISAID
1076	hCoV-19/Mongolia/10011948/2021	EPI_ISL_10899772	2021.979	Russia	21J(Delta)	GISAID
1077	hCoV-19/Peru/LIM-UPCH-2188/2021	EPI_ISL_8189777	2021.958	Mongolia	21J(Delta)	GISAID
1078	hCoV-19/Lithuania/LTU000_VULSK_210723120086/2021	EPI_ISL_3340900	2021.941	Peru	21J(Delta)	GISAID
1079	hCoV-19/Lebanon/6581/2021	EPI_ISL_13829514	2021.558	Lithuania	21J(Delta)	GISAID
1080	hCoV-19/Laos/LOMWRU-0544/2022	EPI_ISL_15973633	2021.804	Lebanon	21J(Delta)	GISAID
1081	hCoV-19/USA/NE-NCOV21-25271/2021	EPI_ISL_3235022	2022.122	Laos	21J(Delta)	GISAID
1082	hCoV-19/NewZealand/21CH0796/2021	EPI_ISL_7377448	2021.566	USA	21J(Delta)	GISAID
1083	hCoV-19/Bonaire/BQ-RIVM-60399/2021	EPI_ISL_4839171	2021.895	NewZealand	21J(Delta)	GISAID
1084	hCoV-19/Australia/SA1024/2021	EPI_ISL_7288171	2021.7	Bonaire	21J(Delta)	GISAID
1085	hCoV-19/USA/MA-CDCBI-CRSP_X2JXLQH4NMNEJY7L/2021	EPI_ISL_5939231	2021.897	Australia	21J(Delta)	GISAID
1086	hCoV-19/Bolivia/SAN-CABANA-PE-UPCH-2346/2021	EPI_ISL_8800585	2021.821	USA	21J(Delta)	GISAID
1087	hCoV-19/Ecuador/NIC-INSPI-349383/2021	EPI_ISL_6129968	2021.845	Bolivia	21J(Delta)	GISAID
1088	hCoV-19/USA/MA-CDCBI-CRSP_QZ5LTAQRBRM5IS77/2021	EPI_ISL_3839033	2021.651	Ecuador	21J(Delta)	GISAID
1089	hCoV-19/Montenegro/CO-00531_MNE000_5460202102/2021	EPI_ISL_7391890	2021.645	USA	21J(Delta)	GISAID
1090	hCoV-19/Mauritius/CERI-KRISP-K033127/2021	EPI_ISL_7860025	2021.829	Montenegro	21J(Delta)	GISAID
1091	hCoV-19/Nepal/EPN-K2474/2021	EPI_ISL_12956318	2021.905	Mauritius	21J(Delta)	GISAID
1092	hCoV-19/Myanmar/DSMRC-054/2021	EPI_ISL_8920487	2021.864	Nepal	21J(Delta)	GISAID
1093	hCoV-19/Morocco/165/2021	EPI_ISL_8144256	2021.93	Myanmar	21J(Delta)	GISAID
1094	hCoV-19/Monaco/IPP24115/2021	EPI_ISL_4171693	2021.982	Morocco	21J(Delta)	GISAID
1095	hCoV-19/Italy/PUG_UNIBA_APU-BA360/2021	EPI_ISL_5880883	2021.585	Monaco	21J(Delta)	GISAID
1096	hCoV-19/France/ARA-HCL021231741001/2021	EPI_ISL_8544691	2021.788	Italy	21J(Delta)	GISAID
1097	hCoV-19/Malta/MDxMDH690/2021	EPI_ISL_7459851	2021.911	France	21J(Delta)	GISAID
1098	hCoV-19/Cyprus/BMV2147/2021	EPI_ISL_16368600	2021.832	Malta	21J(Delta)	GISAID
1099	hCoV-19/Japan/PG-175178/2021	EPI_ISL_9224547	2021.703	Cyprus	21J(Delta)	GISAID
1100	hCoV-19/Japan/PG-173962/2021	EPI_ISL_9231600	2021.859	Japan	21J(Delta)	GISAID
1101	hCoV-19/Japan/PG-80815/2021	EPI_ISL_3892693	2021.974	Japan	21J(Delta)	GISAID
1102	hCoV-19/Japan/PG-143914/2021	EPI_ISL_5760540	2021.456	Japan	21J(Delta)	GISAID
1103	hCoV-19/Japan/PG-176863/2021	EPI_ISL_9219073	2021.629	Japan	21J(Delta)	GISAID
1104	hCoV-19/Albania/244214/2021	EPI_ISL_16854849	2021.999	Japan	21J(Delta)	GISAID
1105	hCoV-19/France/GES-HMN-21102210188/2021	EPI_ISL_5946598	2021.895	Albania	21J(Delta)	GISAID
1106	hCoV-19/Spain/NC-CHN-01005292/2021	EPI_ISL_6133404	2021.799	France	21J(Delta)	GISAID
1107	hCoV-19/Iceland/DCGN-0008464/2021	EPI_ISL_16935059	2021.796	Spain	21J(Delta)	GISAID
1108	hCoV-19/Maldives/MAV93660/2021	EPI_ISL_8525187	2021.914	Iceland	21J(Delta)	GISAID
1109	hCoV-19/Aruba/AW-RIVM-72587/2021	EPI_ISL_7469655	2021.963	Maldives	21J(Delta)	GISAID
1110	hCoV-19/Romania/SV_SJU_46292/2021	EPI_ISL_6595231	2021.9	Aruba	21J(Delta)	GISAID
1111	hCoV-19/Germany/BW-RKI-I-256106/2021	EPI_ISL_4612868	2021.763	Romania	21J(Delta)	GISAID
1112	hCoV-19/Russia/YAR-CRIE-D190P0003/2021	EPI_ISL_6901598	2021.711	Germany	21J(Delta)	GISAID
1113	hCoV-19/Turkey/HSGM-F3358/2021	EPI_ISL_6975812	2021.812	Russia	21J(Delta)	GISAID
1114	hCoV-19/Netherlands/OV-GD-13279045/2021	EPI_ISL_9496010	2021.892	Turkey	21J(Delta)	GISAID
1115	hCoV-19/Qatar/QA.QU..19.5.E7/2021	EPI_ISL_6132351	2021.758	Netherlands	21J(Delta)	GISAID
1116	hCoV-19/Georgia/Tb-SNGS1508/2021	EPI_ISL_5807910	2021.623	Qatar	21J(Delta)	GISAID
1117	hCoV-19/Georgia/Tb-S1403/2021	EPI_ISL_4658337	2021.758	Georgia	21J(Delta)	GISAID
1118	hCoV-19/Romania/B-16798/2021	EPI_ISL_2932523	2021.722	Georgia	21J(Delta)	GISAID
1119	hCoV-19/CzechRepublic/FNHK-Ps-000268/2021	EPI_ISL_5937568	2021.489	Romania	21J(Delta)	GISAID
1120	hCoV-19/Luxembourg/LNS5424829/2021	EPI_ISL_5395328	2021.681	CzechRepublic	21J(Delta)	GISAID
1121	hCoV-19/Sweden/20557298P/2021	EPI_ISL_3786609	2021.637	Luxembourg	21J(Delta)	GISAID
1122	hCoV-19/Turkey/HSGM-E6184/2021	EPI_ISL_4892619	2021.574	Sweden	21J(Delta)	GISAID
1123	hCoV-19/Iran/AK06149NGS/2021	EPI_ISL_15755406	2021.692	Turkey	21J(Delta)	GISAID
1124	hCoV-19/Iran/49809/2021	EPI_ISL_15755370	2021.714	Iran	21J(Delta)	GISAID
1125	hCoV-19/Ukraine/CGZ-15/2021	EPI_ISL_13200025	2021.544	Iran	21J(Delta)	GISAID
1126	hCoV-19/Iran/AL2210/2021	EPI_ISL_15755417	2021.853	Ukraine	21J(Delta)	GISAID
1127	hCoV-19/Mongolia/10011934/2021	EPI_ISL_10899761	2021.796	Iran	21J(Delta)	GISAID
1128	hCoV-19/Mongolia/UB-422853/2021	EPI_ISL_14766759	2021.919	Mongolia	21J(Delta)	GISAID
1129	hCoV-19/Zambia/ZMB-112851/2021	EPI_ISL_4513716	2021.982	Mongolia	21J(Delta)	GISAID
1130	hCoV-19/Zambia/ZMB-97822/2021	EPI_ISL_2803663	2021.552	Zambia	21J(Delta)	GISAID
1131	hCoV-19/USA/NV-CDC-QDX30084695/2021	EPI_ISL_5930035	2021.393	Zambia	21J(Delta)	GISAID
1132	hCoV-19/Jamaica/JPL1619590/2021	EPI_ISL_10899878	2021.788	USA	21J(Delta)	GISAID
1133	hCoV-19/Jamaica/202112047/2021	EPI_ISL_8926819	2021.823	Jamaica	21J(Delta)	GISAID
1134	hCoV-19/Latvia/3667611/2021	EPI_ISL_9698986	2021.867	Jamaica	21J(Delta)	GISAID
1135	hCoV-19/Romania/B-36568/2021	EPI_ISL_7405433	2021.941	Latvia	21J(Delta)	GISAID
1136	hCoV-19/Nepal/NPHL/S-282/2021	EPI_ISL_8056904	2021.864	Romania	21J(Delta)	GISAID
1137	hCoV-19/Jordan/RMSR5S12/2021	EPI_ISL_4849558	2021.947	Nepal	21J(Delta)	GISAID
1138	hCoV-19/India/KA-NIMH-SEQ-925/2021	EPI_ISL_2379385	2021.741	Jordan	21J(Delta)	GISAID
1139	hCoV-19/Nepal/NPHL-S-314/2021	EPI_ISL_8402644	2021.352	India	21J(Delta)	GISAID
1140	hCoV-19/Mauritius/CERI-KRISP-K033305/2021	EPI_ISL_7860071	2021.664	Nepal	21J(Delta)	GISAID
1141	hCoV-19/Andorra/AND-247_213001323001_COV-GC/2021	EPI_ISL_7589518	2021.897	Mauritius	21J(Delta)	GISAID
1142	hCoV-19/Andorra/AND-247_213001322901_COV-GC/2021	EPI_ISL_7589517	2021.807	Andorra	21J(Delta)	GISAID
1143	hCoV-19/CostaRica/INC-1648-713328/2021	EPI_ISL_6591759	2021.79	Andorra	21J(Delta)	GISAID
1144	hCoV-19/Nicaragua/CNDR-126126/2021	EPI_ISL_17065476	2021.823	CostaRica	21J(Delta)	GISAID
1145	hCoV-19/Mexico/OAX-INMEGEN-36-184/2021	EPI_ISL_6507859	2021.623	Nicaragua	21J(Delta)	GISAID
1146	hCoV-19/Guatemala/INC-LNS-134/2021	EPI_ISL_8056762	2021.842	Mexico	21J(Delta)	GISAID
1147	hCoV-19/Guatemala/ASI4243/2021	EPI_ISL_4051047	2021.851	Guatemala	21J(Delta)	GISAID
1148	hCoV-19/Mexico/CHH_LANGEBIO_IMSS_4970/2022	EPI_ISL_9150846	2021.593	Guatemala	21J(Delta)	GISAID
1149	hCoV-19/CostaRica/INC-1564-711146/2021	EPI_ISL_6316269	2022.007	Mexico	21J(Delta)	GISAID
1150	hCoV-19/Nicaragua/CNDR-189175/2021	EPI_ISL_17065722	2021.799	CostaRica	21J(Delta)	GISAID
1151	hCoV-19/CostaRica/HNN-1016/2021	EPI_ISL_3761789	2021.958	Nicaragua	21J(Delta)	GISAID
1152	hCoV-19/Mexico/GUA_LANGEBIO_IMSS_4655/2021	EPI_ISL_8911005	2021.601	CostaRica	21J(Delta)	GISAID
1153	hCoV-19/Guatemala/ASI4492/2021	EPI_ISL_7732532	2021.952	Mexico	21J(Delta)	GISAID
1154	hCoV-19/Honduras/785828-ICGES/2021	EPI_ISL_9983992	2021.662	Guatemala	21J(Delta)	GISAID
1155	hCoV-19/AmericanSamoa/AS-CDC-2-5343518/2021	EPI_ISL_8681209	2021.692	Honduras	21J(Delta)	GISAID
1156	hCoV-19/Colombia/DC-UNIANDES-G029261/2021	EPI_ISL_4740159	2021.747	AmericanSamoa	21J(Delta)	GISAID
1157	hCoV-19/Poland/2613WSN2021_wsseol/2021	EPI_ISL_5885398	2021.604	Colombia	21J(Delta)	GISAID
1158	hCoV-19/Canada/QC-1nDJXW-503176641/2021	EPI_ISL_7664410	2021.807	Poland	21J(Delta)	GISAID
1159	hCoV-19/USA/NC-CDC-LC0289799/2021	EPI_ISL_5088500	2021.788	Canada	21J(Delta)	GISAID
1160	hCoV-19/USA/MT-USAFSAM-S6670/2021	EPI_ISL_4740674	2021.716	USA	21J(Delta)	GISAID
1161	hCoV-19/USA/MD-IGS-52124210069A/2021	EPI_ISL_5014559	2021.667	USA	21J(Delta)	GISAID
1162	hCoV-19/Mexico/ZAC_IBT_IMSS_5864/2022	EPI_ISL_9569927	2021.662	USA	21J(Delta)	GISAID
1163	hCoV-19/USA/GA-CDC-LC0129537/2021	EPI_ISL_4157577	2022.034	Mexico	21J(Delta)	GISAID
1164	hCoV-19/USA/IL-CDC-LC0333952/2021	EPI_ISL_5873776	2021.56	USA	21J(Delta)	GISAID
1165	hCoV-19/USA/WI-CDC-ASC210381115/2021	EPI_ISL_5774347	2021.766	USA	21J(Delta)	GISAID
1166	hCoV-19/USA/GA-CDC-STM-000738302/2021	EPI_ISL_5240380	2021.744	USA	21J(Delta)	GISAID
1167	hCoV-19/Mexico/ZAC_IBT_IMSS_4014/2021	EPI_ISL_6863797	2021.749	USA	21J(Delta)	GISAID
1168	hCoV-19/USA/ME-HETL-J9673/2021	EPI_ISL_7126704	2021.842	Mexico	21J(Delta)	GISAID
1169	hCoV-19/USA/WV-CDC-ASC210122110/2021	EPI_ISL_4400131	2021.895	USA	21J(Delta)	GISAID
1170	hCoV-19/Mexico/SON_IBT_IMSS_4421/2021	EPI_ISL_6863637	2021.651	USA	21J(Delta)	GISAID
1171	hCoV-19/USA/OK-OKPHLCOV0008794/2021	EPI_ISL_15563556	2021.837	Mexico	21J(Delta)	GISAID
1172	hCoV-19/Mexico/JAL_InDRE_FB54363_E_S9990/2021	EPI_ISL_8747781	2021.897	USA	21J(Delta)	GISAID
1173	hCoV-19/Benin/NMIMR-LFHV528826/2021	EPI_ISL_7139908	2021.963	Mexico	21J(Delta)	GISAID
1174	hCoV-19/Benin/MTMC_35_094/2021	EPI_ISL_17425672	2021.642	Benin	21J(Delta)	GISAID
1175	hCoV-19/UnitedArabEmirates/BTC-10056/2021	EPI_ISL_16801004	2021.785	Benin	21J(Delta)	GISAID
1176	hCoV-19/Djibouti/NAMRU3_D402/2021	EPI_ISL_6693745	2021.955	UnitedArabEmirates	21J(Delta)	GISAID
1177	hCoV-19/UnitedArabEmirates/BTC-9621/2021	EPI_ISL_16800762	2021.714	Djibouti	21J(Delta)	GISAID
1178	hCoV-19/Chad/TCH-010/2021	EPI_ISL_10729335	2021.889	UnitedArabEmirates	21J(Delta)	GISAID
1179	hCoV-19/SolomonIslands/SOL037/2022	EPI_ISL_11207440	2021.933	Chad	21J(Delta)	GISAID
1180	hCoV-19/SolomonIslands/SOL023/2022	EPI_ISL_11207426	2022.127	SolomonIslands	21J(Delta)	GISAID
1181	hCoV-19/Bahrain/21120021761_S37_L001/2021	EPI_ISL_14131671	2022.07	SolomonIslands	21J(Delta)	GISAID
1182	hCoV-19/Eswatini/N22740/2021	EPI_ISL_9439171	2021.936	Bahrain	21J(Delta)	GISAID
1183	hCoV-19/Mozambique/CERI-KRISP-K030798/2021	EPI_ISL_6795171	2021.771	Eswatini	21J(Delta)	GISAID
1184	hCoV-19/Comoros/SS3796/2021	EPI_ISL_6508149	2021.766	Mozambique	21J(Delta)	GISAID
1185	hCoV-19/Comoros/SS3792/2021	EPI_ISL_6508140	2021.812	Comoros	21J(Delta)	GISAID
1186	hCoV-19/Netherlands/UT-RIVM-65224/2021	EPI_ISL_5822037	2021.79	Comoros	21J(Delta)	GISAID
1187	hCoV-19/Germany/BE-RKI-I-288673/2021	EPI_ISL_5401379	2021.777	Netherlands	21J(Delta)	GISAID
1188	hCoV-19/Bulgaria/21BG-EU_004086_Pl35/2021	EPI_ISL_3796034	2021.777	Germany	21J(Delta)	GISAID
1189	hCoV-19/Fujian/2021KT-VIR-SPE-0005/2021	EPI_ISL_15756086	2021.568	Bulgaria	21J(Delta)	GISAID
1190	hCoV-19/Bulgaria/21BG-EU_011958_Pl114/2021	EPI_ISL_8580008	2021.429	Fujian	21J(Delta)	GISAID
1191	hCoV-19/England/PLYM-2C6D63A/2021	EPI_ISL_7202836	2021.895	Bulgaria	21J(Delta)	GISAID
1192	hCoV-19/Canada/PE-NML-249061/2021	EPI_ISL_15185084	2021.911	England	21J(Delta)	GISAID
1193	hCoV-19/Qatar/QA.QU.20.6.D5/2021	EPI_ISL_5476086	2021.886	Canada	21J(Delta)	GISAID
1194	hCoV-19/CaboVerde/SL6970/2021	EPI_ISL_11270680	2021.662	Qatar	21J(Delta)	GISAID
1195	hCoV-19/CzechRepublic/NRL_11135/2021	EPI_ISL_3535907	2021.881	CaboVerde	21J(Delta)	GISAID
1196	hCoV-19/Aruba/AW-RIVM-66068/2021	EPI_ISL_5967708	2021.566	CzechRepublic	21J(Delta)	GISAID
1197	hCoV-19/Aruba/AW-RIVM-58348/2021	EPI_ISL_4543632	2021.779	Aruba	21J(Delta)	GISAID
1198	hCoV-19/Bulgaria/21BG-EU_009930_Pl95/2021	EPI_ISL_7327381	2021.67	Aruba	21J(Delta)	GISAID
1199	hCoV-19/Denmark/DCGC-170427/2021	EPI_ISL_4170492	2021.799	Bulgaria	21J(Delta)	GISAID
1200	hCoV-19/NewZealand/21CV1891/2021	EPI_ISL_6827520	2021.67	Denmark	21J(Delta)	GISAID
1201	hCoV-19/Australia/NT380/2021	EPI_ISL_4761383	2021.834	NewZealand	21J(Delta)	GISAID
1202	hCoV-19/SierraLeone/CPHRL_SEQ_21_298/2021	EPI_ISL_7620048	2021.648	Australia	21J(Delta)	GISAID
1203	hCoV-19/Norway/OUS-14673/2021	EPI_ISL_6226400	2021.853	SierraLeone	21J(Delta)	GISAID
1204	hCoV-19/England/MILK-1BED85E/2021	EPI_ISL_3640645	2021.703	Norway	21J(Delta)	GISAID
1205	hCoV-19/Lithuania/LSMULKKGMMK14C186/2021	EPI_ISL_3481446	2021.626	England	21J(Delta)	GISAID
1206	hCoV-19/Norway/24796/2021	EPI_ISL_6695623	2021.53	Lithuania	21J(Delta)	GISAID
1207	hCoV-19/Sweden/37211126XXP/2021	EPI_ISL_4109317	2021.793	Norway	21J(Delta)	GISAID
1208	hCoV-19/Kosovo/CO-00570-XXK000_596_Pe/2021	EPI_ISL_8050846	2021.662	Sweden	21J(Delta)	GISAID
1209	hCoV-19/Poland/1509WSN2021_wsseol/2021	EPI_ISL_4543961	2021.897	Kosovo	21J(Delta)	GISAID
1210	hCoV-19/Georgia/Tb-sNGS1660/2021	EPI_ISL_5999220	2021.705	Poland	21J(Delta)	GISAID
1211	hCoV-19/England/MILK-1D07573/2021	EPI_ISL_3992448	2021.763	Georgia	21J(Delta)	GISAID
1212	hCoV-19/Wales/PHWC-PFZUHG/2021	EPI_ISL_7565054	2021.659	England	21J(Delta)	GISAID
1213	hCoV-19/Uganda/UG726/2021	EPI_ISL_6332913	2021.897	Wales	21J(Delta)	GISAID
1214	hCoV-19/BosniaandHerzegovina/166777/2021	EPI_ISL_4239939	2021.412	Uganda	21J(Delta)	GISAID
1215	hCoV-19/Kenya/SS3724/2021	EPI_ISL_5942952	2021.615	BosniaandHerzegovina	21J(Delta)	GISAID
1216	hCoV-19/Iceland/DCGN-0008556/2021	EPI_ISL_16935151	2021.793	Kenya	21J(Delta)	GISAID
1217	hCoV-19/Djibouti/NAMRU3_D334/2021	EPI_ISL_6693744	2021.908	Iceland	21J(Delta)	GISAID
1218	hCoV-19/Uganda/MRC-UVRI-UVRI403718/2021	EPI_ISL_8523904	2021.689	Djibouti	21J(Delta)	GISAID
1219	hCoV-19/SouthSudan/UG1090/2021	EPI_ISL_10512524	2021.659	Uganda	21J(Delta)	GISAID
1220	hCoV-19/SouthSudan/UG1100/2021	EPI_ISL_10512534	2021.662	SouthSudan	21J(Delta)	GISAID
1221	hCoV-19/SouthSudan/UG686/2021	EPI_ISL_3546325	2021.815	SouthSudan	21J(Delta)	GISAID
1222	hCoV-19/SriLanka/CDR284/2021	EPI_ISL_4414106	2021.473	SouthSudan	21J(Delta)	GISAID
1223	hCoV-19/SriLanka/aicbu1090/2021	EPI_ISL_3720877	2021.695	SriLanka	21J(Delta)	GISAID
1224	hCoV-19/SriLanka/aicbu3010/2021	EPI_ISL_8281578	2021.634	SriLanka	21J(Delta)	GISAID
1225	hCoV-19/UnitedArabEmirates/BTC-8515/2021	EPI_ISL_16805472	2021.952	SriLanka	21J(Delta)	GISAID
1226	hCoV-19/Lebanon/7277/2021	EPI_ISL_13829652	2021.733	UnitedArabEmirates	21J(Delta)	GISAID
1227	hCoV-19/Lebanon/7372/2021	EPI_ISL_13829503	2021.895	Lebanon	21J(Delta)	GISAID
1228	hCoV-19/Portugal/PT16643/2021	EPI_ISL_4396715	2021.895	Lebanon	21J(Delta)	GISAID
1229	hCoV-19/France/MC-CERBAHC-1240226/2021	EPI_ISL_8120309	2021.684	Portugal	21J(Delta)	GISAID
1230	hCoV-19/Algeria/36417/2021	EPI_ISL_3161808	2021.952	France	21J(Delta)	GISAID
1231	hCoV-19/Switzerland/GE-HUG-35289979/2021	EPI_ISL_4274390	2021.355	Algeria	21J(Delta)	GISAID
1232	hCoV-19/UnitedArabEmirates/BTC-9066/2021	EPI_ISL_16800312	2021.681	Switzerland	21J(Delta)	GISAID
1233	hCoV-19/USA/ID-CDC-LC0451606/2021	EPI_ISL_8600851	2021.793	UnitedArabEmirates	21J(Delta)	GISAID
1234	hCoV-19/Panama/M98628-GMI/2021	EPI_ISL_13105660	2021.99	USA	21J(Delta)	GISAID
1235	hCoV-19/Guyana/8167-GMI/2021	EPI_ISL_11764516	2021.829	Panama	21J(Delta)	GISAID
1236	hCoV-19/env/Austria/CeMM15916/2021	EPI_ISL_4356997	2021.777	Guyana	21J(Delta)	GISAID
1237	hCoV-19/SouthSudan/UG1096/2021	EPI_ISL_10512530	2021.651	env	21J(Delta)	GISAID
1238	hCoV-19/Uganda/MRC-UVRI-UVRI415399/2021	EPI_ISL_8307358	2021.837	SouthSudan	21J(Delta)	GISAID
1239	hCoV-19/USA/VA-DCLS-0580/2020	EPI_ISL_526801	2021.744	Uganda	21J(Delta)	GISAID
1240	hCoV-19/NorthMacedonia/375/2020	EPI_ISL_2392161	2020.212	USA	20B	GISAID
1241	hCoV-19/Russia/MOW-CSP-3-2-R_S6/2020	EPI_ISL_8907761	2020.19	NorthMacedonia	20B	GISAID
1242	hCoV-19/Bolivia/Beni-GM3-1/2021	EPI_ISL_2802862	2020.092	Russia	20B	GISAID
1243	hCoV-19/Bolivia/SAN-UPCH-1046/2020	EPI_ISL_5148315	2021.275	Bolivia	20B	GISAID
1244	hCoV-19/Latvia/625/2021	EPI_ISL_1219439	2020.671	Bolivia	20B	GISAID
1245	hCoV-19/Slovakia/UKBA-204/2020	EPI_ISL_577736	2021.075	Latvia	20B	GISAID
1246	hCoV-19/Senegal/90290/2020	EPI_ISL_8525842	2020.264	Slovakia	20B	GISAID
1247	hCoV-19/Senegal/72195/2020	EPI_ISL_8525804	2020.622	Senegal	20B	GISAID
1248	hCoV-19/Ecuador/USFQ-313/2020	EPI_ISL_3506149	2020.477	Senegal	20B	GISAID
1249	hCoV-19/Bulgaria/06/2020	EPI_ISL_480297	2020.633	Ecuador	20B	GISAID
1250	hCoV-19/Bulgaria/21BG-NC_A000035/2020	EPI_ISL_2081902	2020.22	Bulgaria	20B	GISAID
1251	hCoV-19/Uganda/UG007/2020	EPI_ISL_451189	2020.613	Bulgaria	20B	GISAID
1252	hCoV-19/Peru/LOR-INS-571/2020	EPI_ISL_1111464	2020.245	Uganda	20B	GISAID
1253	hCoV-19/Paraguay/WOR12903A609/2020	EPI_ISL_6944503	2020.993	Peru	20D	GISAID
1254	hCoV-19/Peru/LAM-INS-720/2020	EPI_ISL_1111180	2020.223	Paraguay	20D	GISAID
1255	hCoV-19/Peru/LIM-INS-271/2020	EPI_ISL_1093181	2020.245	Peru	20D	GISAID
1256	hCoV-19/Egypt/NRC-6449/2020	EPI_ISL_2232368	2020.291	Peru	20D	GISAID
1257	hCoV-19/Finland/8183/2021	EPI_ISL_3014893	2020.619	Egypt	20D	GISAID
1258	hCoV-19/Australia/NT219/2021	EPI_ISL_2379269	2021.418	Finland	20D	GISAID
1259	hCoV-19/Egypt/CUNCI-HGC10I014/2020	EPI_ISL_907092	2021.396	Australia	20D	GISAID
1260	hCoV-19/Egypt/PHARCO-ARMY-26/2021	EPI_ISL_1936345	2020.982	Egypt	20D	GISAID
1261	hCoV-19/Egypt/NRC-5448OP/2020	EPI_ISL_8193876	2021.116	Egypt	20D	GISAID
1262	hCoV-19/Egypt/ARMY-MCL002/2020	EPI_ISL_907078	2020.403	Egypt	20D	GISAID
1263	hCoV-19/Angola/KRISP-K009706/2020	EPI_ISL_1347897	2020.884	Egypt	20D	GISAID
1264	hCoV-19/Congo/ITM-013-011LEK/2021	EPI_ISL_1654217	2020.485	Angola	20D	GISAID
1265	hCoV-19/Timor-Leste/TL36/2020	EPI_ISL_4761502	2021.168	Congo	20D	GISAID
1266	hCoV-19/Niger/M114/2020	EPI_ISL_2281828	2020.988	Timor-Leste	20D	GISAID
1267	hCoV-19/Cameroon/ICGEB-CIRCB_10136/2020	EPI_ISL_2504131	2020.917	Niger	20D	GISAID
1268	hCoV-19/Peru/LIM-UPCH-2054/2020	EPI_ISL_8889951	2020.827	Cameroon	20D	GISAID
1269	hCoV-19/Peru/MOQ-INS-6199/2021	EPI_ISL_5495060	2020.673	Peru	20D	GISAID
1270	hCoV-19/Peru/LIM-INS-1952/2021	EPI_ISL_3023643	2021.36	Peru	21G(Lambda)	GISAID
1271	hCoV-19/Peru/ARE-INS-2546/2021	EPI_ISL_3537657	2021.188	Peru	21G(Lambda)	GISAID
1272	hCoV-19/Peru/LIM-UPCH-2048/2021	EPI_ISL_8889867	2021.423	Peru	21G(Lambda)	GISAID
1273	hCoV-19/Chile/RM-38165/2021	EPI_ISL_1321478	2021.281	Peru	21G(Lambda)	GISAID
1274	hCoV-19/Argentina/PAIS-A1063/2021	EPI_ISL_4405730	2021.147	Chile	21G(Lambda)	GISAID
1275	hCoV-19/SaintKittsandNevis/104029/2021	EPI_ISL_6932170	2021.648	Argentina	21G(Lambda)	GISAID
1276	hCoV-19/Peru/LIM-UPCH-0196/2020	EPI_ISL_729890	2021.818	SaintKittsandNevis	21G(Lambda)	GISAID
1277	hCoV-19/Peru/LIM-INS-508/2020	EPI_ISL_1111405	2020.786	Peru	20D	GISAID
1278	hCoV-19/Turkey/CTF_12092020_342/2020	EPI_ISL_2015098	2020.611	Peru	20D	GISAID
1279	hCoV-19/Argentina/PAIS-F0055/2020	EPI_ISL_981053	2020.698	Turkey	20D	GISAID
1280	hCoV-19/Egypt/CPHL-S9/2021	EPI_ISL_3274156	2020.622	Argentina	20D	GISAID
1281	hCoV-19/Kenya/SS2911/2021	EPI_ISL_6511054	2021.516	Egypt	20D	GISAID
1282	hCoV-19/Netherlands/NH-EMC-48/2020	EPI_ISL_523417	2021.029	Kenya	20D	GISAID
1283	hCoV-19/Serbia/SremskaMitrovica-011821207/2020	EPI_ISL_676575	2020.504	Netherlands	20D	GISAID
1284	hCoV-19/Serbia/Valjevo-596B15-1909/2020	EPI_ISL_6959656	2020.526	Serbia	20D	GISAID
1285	hCoV-19/Montenegro/ChVir-1796572002/2020	EPI_ISL_516927	2020.717	Serbia	20D	GISAID
1286	hCoV-19/Cyprus/BMVUCY402/2020	EPI_ISL_7210751	2020.542	Montenegro	20D	GISAID
1287	hCoV-19/Serbia/Sabac-000230907/2020	EPI_ISL_678491	2020.714	Cyprus	20D	GISAID
1288	hCoV-19/Italy/ABR-IZSGC-TE101729/2020	EPI_ISL_849662	2020.518	Serbia	20D	GISAID
1289	hCoV-19/Brazil/PR-L21-CD448/2020	EPI_ISL_476370	2020.561	Italy	20D	GISAID
1290	hCoV-19/Aruba/AW-RIVM-39239/2021	EPI_ISL_2610700	2020.264	Brazil	20B	GISAID
1291	hCoV-19/Bolivia/SAN-UPCH-0980/2021	EPI_ISL_5147031	2021.421	Aruba	20B	GISAID
1292	hCoV-19/Venezuela/NuE558/2021	EPI_ISL_17385404	2021.103	Bolivia	20J(GammaV3)	GISAID
1293	hCoV-19/Venezuela/NE420/2021	EPI_ISL_15104819	2021.445	Venezuela	20J(GammaV3)	GISAID
1294	hCoV-19/Venezuela/Suc429/2021	EPI_ISL_15104836	2021.262	Venezuela	20J(GammaV3)	GISAID
1295	hCoV-19/TrinidadandTobago/73954/2021	EPI_ISL_2716580	2021.01	Venezuela	20J(GammaV3)	GISAID
1296	hCoV-19/Switzerland/SZ-ETHZ-33240482/2021	EPI_ISL_2724466	2021.442	TrinidadandTobago	20J(GammaV3)	GISAID
1297	hCoV-19/Brazil/SP-reBUT_353010750/2021	EPI_ISL_5800974	2021.462	Switzerland	20J(GammaV3)	GISAID
1298	hCoV-19/Paraguay/WOR12903A849/2021	EPI_ISL_6944592	2021.308	Brazil	20J(GammaV3)	GISAID
1299	hCoV-19/Mexico/ROO-LANGEBIO_IMSS_0918/2021	EPI_ISL_2671666	2021.445	Paraguay	20J(GammaV3)	GISAID
1300	hCoV-19/Italy/UMB-IZSGC-275977.1.69/2021	EPI_ISL_2308716	2021.377	Mexico	20J(GammaV3)	GISAID
1301	hCoV-19/Portugal/PT17382/2021	EPI_ISL_4796986	2021.36	Italy	20J(GammaV3)	GISAID
1302	hCoV-19/Guyana/GPR0359771/2021	EPI_ISL_6342905	2021.716	Portugal	20J(GammaV3)	GISAID
1303	hCoV-19/Brazil/GO-FIOCRUZ-62515/2021	EPI_ISL_8325112	2021.684	Guyana	20J(GammaV3)	GISAID
1304	hCoV-19/Brazil/GO-HLAGYN-1493369/2021	EPI_ISL_2187812	2021.788	Brazil	20J(GammaV3)	GISAID
1305	hCoV-19/Brazil/AM-FIOCRUZ-21890173RCC/2021	EPI_ISL_2777968	2021.149	Brazil	20J(GammaV3)	GISAID
1306	hCoV-19/Brazil/AL-FIOCRUZ-43116/2021	EPI_ISL_3802934	2021.412	Brazil	20J(GammaV3)	GISAID
1307	hCoV-19/Ecuador/NIC-INSPI-93379/2021	EPI_ISL_3068194	2021.538	Brazil	20J(GammaV3)	GISAID
1308	hCoV-19/Paraguay/WOR12903A663/2021	EPI_ISL_6944528	2021.508	Ecuador	20J(GammaV3)	GISAID
1309	hCoV-19/Uruguay/DLSP_4302/2021	EPI_ISL_12532629	2021.336	Paraguay	20J(GammaV3)	GISAID
1310	hCoV-19/Uruguay/DLSP_3735/2021	EPI_ISL_12532630	2021.421	Uruguay	20J(GammaV3)	GISAID
1311	hCoV-19/Uruguay/DLSP_4952/2021	EPI_ISL_12532635	2021.382	Uruguay	20J(GammaV3)	GISAID
1312	hCoV-19/Brazil/SP-IB_100089/2021	EPI_ISL_1966134	2021.527	Uruguay	20J(GammaV3)	GISAID
1313	hCoV-19/Chile/AR-90344/2021	EPI_ISL_2391439	2021.185	Brazil	20J(GammaV3)	GISAID
1314	hCoV-19/Argentina/INEI107941/2021	EPI_ISL_4083469	2021.338	Chile	20J(GammaV3)	GISAID
1315	hCoV-19/Argentina/INEI106626/2021	EPI_ISL_4082886	2021.514	Argentina	20J(GammaV3)	GISAID
1316	hCoV-19/Chile/RM-55861/2021	EPI_ISL_1534555	2021.453	Argentina	20J(GammaV3)	GISAID
1317	hCoV-19/Chile/RM-ISPC-70927/2021	EPI_ISL_17028326	2021.207	Chile	20J(GammaV3)	GISAID
1318	hCoV-19/Argentina/INEI114294/2021	EPI_ISL_8689214	2021.253	Chile	20J(GammaV3)	GISAID
1319	hCoV-19/Argentina/INEI105613/2021	EPI_ISL_4082377	2021.895	Argentina	20J(GammaV3)	GISAID
1320	hCoV-19/DominicanRepublic/Yale-6279/2021	EPI_ISL_3236436	2021.393	Argentina	20J(GammaV3)	GISAID
1321	hCoV-19/USA/TN-CDC-ASC210065806/2021	EPI_ISL_2372432	2021.377	DominicanRepublic	20J(GammaV3)	GISAID
1322	hCoV-19/Honduras/47114/2021	EPI_ISL_4029413	2021.382	USA	20J(GammaV3)	GISAID
1323	hCoV-19/Nicaragua/CNDR-107279/2021	EPI_ISL_17065449	2021.379	Honduras	20J(GammaV3)	GISAID
1324	hCoV-19/Canada/SK-NML-89118/2021	EPI_ISL_2889331	2021.514	Nicaragua	20J(GammaV3)	GISAID
1325	hCoV-19/Belgium/UMONS-P01-78567-01/2021	EPI_ISL_2271946	2021.396	Canada	20J(GammaV3)	GISAID
1326	hCoV-19/Spain/VC-IBV-99028603/2021	EPI_ISL_2271505	2021.374	Belgium	20J(GammaV3)	GISAID
1327	hCoV-19/Colombia/ANT-CWOHC-VG-SEC00285Y/2021	EPI_ISL_1960040	2021.289	Spain	20J(GammaV3)	GISAID
1328	hCoV-19/Panama/GMI-PAM18357/2021	EPI_ISL_11681860	2021.267	Colombia	20J(GammaV3)	GISAID
1329	hCoV-19/Panama/PA40273354-GMI/2021	EPI_ISL_11686146	2021.412	Panama	20J(GammaV3)	GISAID
1330	hCoV-19/Panama/GMI-PASEQ477/2021	EPI_ISL_11695639	2021.434	Panama	20J(GammaV3)	GISAID
1331	hCoV-19/Bolivia/SAN-CABANA-PE-UPCH-2255/2021	EPI_ISL_8800639	2021.675	Panama	20J(GammaV3)	GISAID
1332	hCoV-19/Brazil/RO-IAL-4347/2021	EPI_ISL_6840903	2021.585	Bolivia	20J(GammaV3)	GISAID
1333	hCoV-19/Suriname/SR-573/2021	EPI_ISL_4003156	2021.415	Brazil	20J(GammaV3)	GISAID
1334	hCoV-19/Suriname/SR-340/2021	EPI_ISL_3462646	2021.604	Suriname	20J(GammaV3)	GISAID
1335	hCoV-19/Suriname/SR-224/2021	EPI_ISL_2502475	2021.41	Suriname	20J(GammaV3)	GISAID
1336	hCoV-19/Laos/LOMWRU-0461/2021	EPI_ISL_15656023	2021.297	Suriname	20J(GammaV3)	GISAID
1337	hCoV-19/Bangladesh/DNAS_DRCIM_CPH_isl_515_BGD/2020	EPI_ISL_774887	2021.897	Laos	20J(GammaV3)	GISAID
1338	hCoV-19/Bangladesh/BCSIR-NILMRC-238/2020	EPI_ISL_487393	2020.327	Bangladesh	20B	GISAID
1339	hCoV-19/USA/NJ-MSHSPSP-PV17505/2020	EPI_ISL_802202	2020.512	Bangladesh	20B	GISAID
1340	hCoV-19/Cyprus/002/2020	EPI_ISL_463742	2020.652	USA	20B	GISAID
1341	hCoV-19/Vietnam/KH-55/2020	EPI_ISL_17373280	2020.223	Cyprus	20B	GISAID
1342	hCoV-19/Poland/KCZ_1.79/2020	EPI_ISL_2631281	2020.865	Vietnam	20B	GISAID
1343	hCoV-19/CzechRepublic/NRL-8124/2020	EPI_ISL_560411	2020.944	Poland	20B	GISAID
1344	hCoV-19/Denmark/DCGC-4734/2020	EPI_ISL_622173	2020.561	CzechRepublic	20B	GISAID
1345	hCoV-19/Poland/Masovia-12866/2020	EPI_ISL_754906	2020.723	Denmark	20B	GISAID
1346	hCoV-19/Mexico/NLE-UANL-027/2020	EPI_ISL_779189	2020.657	Poland	20B	GISAID
1347	hCoV-19/Bulgaria/34/2020	EPI_ISL_480306	2020.906	Mexico	20B	GISAID
1348	hCoV-19/Bulgaria/18/2020	EPI_ISL_480301	2020.316	Bulgaria	20B	GISAID
1349	hCoV-19/Brazil/RS-FIOCRUZ-6236/2020	EPI_ISL_2661872	2020.327	Bulgaria	20B	GISAID
1350	hCoV-19/Togo/TGS4/2020	EPI_ISL_1508958	2020.408	Brazil	20B	GISAID
1351	hCoV-19/USA/DE-DHSS-F980184/2020	EPI_ISL_693756	2020.887	Togo	20B	GISAID
1352	hCoV-19/Beijing/DT-travelUK01/2020	EPI_ISL_452355	2020.589	USA	20B	GISAID
1353	hCoV-19/Sweden/20-22126/2020	EPI_ISL_582793	2020.223	Beijing	20B	GISAID
1354	hCoV-19/Kazakhstan/KZY-CSP-21088_S61/2020	EPI_ISL_8907904	2020.504	Sweden	20B	GISAID
1355	hCoV-19/Greece/6462/2020	EPI_ISL_2301773	2020.608	Kazakhstan	20B	GISAID
1356	hCoV-19/Chile/RM-21431/2020	EPI_ISL_445251	2020.578	Greece	20B	GISAID
1357	hCoV-19/Spain/VC-IBV-98004571/2020	EPI_ISL_796116	2020.19	Chile	20B	GISAID
1358	hCoV-19/Spain/VC-IBV-98004408/2020	EPI_ISL_796092	2020.253	Spain	20B	GISAID
1359	hCoV-19/Palestine/89/2020	EPI_ISL_596562	2020.283	Spain	20B	GISAID
1360	hCoV-19/Israel/HMO-VL-2497871/2020	EPI_ISL_2096776	2020.482	Palestine	20B	GISAID
1361	hCoV-19/Palestine/AAS36/2020	EPI_ISL_1273095	2020.783	Israel	20B	GISAID
1362	hCoV-19/Seychelles/G28007/2021	EPI_ISL_4880529	2020.914	Palestine	20B	GISAID
1363	hCoV-19/Gabon/U0553/2020	EPI_ISL_11522796	2021.007	Seychelles	20B	GISAID
1364	hCoV-19/Japan/PG-10996/2020	EPI_ISL_893450	2020.766	Gabon	20B	GISAID
1365	hCoV-19/Japan/PG-8116/2020	EPI_ISL_687215	2020.848	Japan	20B	GISAID
1366	hCoV-19/Japan/PG-174048/2021	EPI_ISL_9214769	2020.652	Japan	20B	GISAID
1367	hCoV-19/Japan/PG-11161/2020	EPI_ISL_898069	2021.051	Japan	20B	GISAID
1368	hCoV-19/Cambodia/101372/2020	EPI_ISL_1040028	2020.818	Japan	20B	GISAID
1369	hCoV-19/Bulgaria/21BG-NC_A000039/2020	EPI_ISL_2081906	2020.821	Cambodia	20B	GISAID
1370	hCoV-19/Japan/PG-1912/2020	EPI_ISL_685518	2020.723	Bulgaria	20B	GISAID
1371	hCoV-19/Mozambique/INS-K007969/2020	EPI_ISL_887426	2020.321	Japan	20B	GISAID
1372	hCoV-19/Guatemala/ASI2010/2021	EPI_ISL_5926986	2020.687	Mozambique	20B	GISAID
1373	hCoV-19/Guatemala/ASI2092/2021	EPI_ISL_5926943	2021.168	Guatemala	20B	GISAID
1374	hCoV-19/Guatemala/ASI2055/2021	EPI_ISL_5926976	2021.141	Guatemala	20B	GISAID
1375	hCoV-19/Guatemala/ASI02052/2021	EPI_ISL_3446713	2021.149	Guatemala	20B	GISAID
1376	hCoV-19/Guatemala/ASI2041/2021	EPI_ISL_5926968	2021.212	Guatemala	20B	GISAID
1377	hCoV-19/NorthMacedonia/19044/2020	EPI_ISL_933766	2021.152	Guatemala	20B	GISAID
1378	hCoV-19/Tunisia/GB1412/2020	EPI_ISL_11172655	2020.843	NorthMacedonia	20B	GISAID
1379	hCoV-19/Bahrain/920458273_S24/2020	EPI_ISL_632902	2020.253	Tunisia	20B	GISAID
1380	hCoV-19/BurkinaFaso/CV1718/2020	EPI_ISL_4255007	2020.786	Bahrain	20B	GISAID
1381	hCoV-19/Zambia/ZMB-39730/2020	EPI_ISL_2803534	2020.496	BurkinaFaso	20B	GISAID
1382	hCoV-19/Canada/BC-BCCDC-4358/2020	EPI_ISL_969777	2020.57	Zambia	20B	GISAID
1383	hCoV-19/Canada/ABPHL-02509/2020	EPI_ISL_2163060	2020.668	Canada	20B	GISAID
1384	hCoV-19/UnitedArabEmirates/1853/2020	EPI_ISL_859621	2020.594	Canada	20B	GISAID
1385	hCoV-19/Peru/AMA-INS-766/2020	EPI_ISL_1532165	2020.51	UnitedArabEmirates	20B	GISAID
1386	hCoV-19/Indonesia/JB-GS-WJHL-ITB-GS-278/2020	EPI_ISL_7472772	2020.411	Peru	20B	GISAID
1387	hCoV-19/Austria/CeMM3915/2021	EPI_ISL_1180817	2020.867	Indonesia	20B	GISAID
1388	hCoV-19/Turkey/HSGM-1408/2021	EPI_ISL_940642	2021.108	Austria	20I(AlphaV1)	GISAID
1389	hCoV-19/Israel/HMO-VL-2658709/2021	EPI_ISL_2096900	2021.053	Turkey	20I(AlphaV1)	GISAID
1390	hCoV-19/Canada/QC-1nIOU-B1054121/2021	EPI_ISL_4221253	2021.16	Israel	20I(AlphaV1)	GISAID
1391	hCoV-19/Israel/CVL-13345/2021	EPI_ISL_2183628	2021.508	Canada	20I(AlphaV1)	GISAID
1392	hCoV-19/Maldives/MAV13785/2020	EPI_ISL_3452723	2021.333	Israel	20I(AlphaV1)	GISAID
1393	hCoV-19/Maldives/MAV23937/2021	EPI_ISL_3275171	2020.999	Maldives	20I(AlphaV1)	GISAID
1394	hCoV-19/Maldives/MAV23037/2021	EPI_ISL_3275176	2021.24	Maldives	20I(AlphaV1)	GISAID
1395	hCoV-19/CaboVerde/Praia_2438/2021	EPI_ISL_1123280	2021.226	Maldives	20I(AlphaV1)	GISAID
1396	hCoV-19/Estonia/Cov7264/2021	EPI_ISL_2642790	2021.048	CaboVerde	20I(AlphaV1)	GISAID
1397	hCoV-19/Estonia/C097264/2021	EPI_ISL_1731884	2021.001	Estonia	20I(AlphaV1)	GISAID
1398	hCoV-19/Iceland/11252/2021	EPI_ISL_3930206	2021.242	Estonia	20I(AlphaV1)	GISAID
1399	hCoV-19/Finland/2577/2021	EPI_ISL_1842009	2021.141	Iceland	20I(AlphaV1)	GISAID
1400	hCoV-19/Norway/OUS-03314/2021	EPI_ISL_4115506	2021.13	Finland	20I(AlphaV1)	GISAID
1401	hCoV-19/Canada/NL-NML-16829/2021	EPI_ISL_1278120	2021.19	Norway	20I(AlphaV1)	GISAID
1402	hCoV-19/Finland/THL-202118086/2021	EPI_ISL_2644984	2021.116	Canada	20I(AlphaV1)	GISAID
1403	hCoV-19/Bulgaria/21BG-EU_000866_Pl9/2021	EPI_ISL_1401345	2021.344	Finland	20I(AlphaV1)	GISAID
1404	hCoV-19/Iran/GRC-Krj-12-108/2021	EPI_ISL_2536158	2021.174	Bulgaria	20I(AlphaV1)	GISAID
1405	hCoV-19/Sweden/20491313P/2021	EPI_ISL_3158554	2021.138	Iran	20I(AlphaV1)	GISAID
1406	hCoV-19/Italy/SAR-Cagliari24/2021	EPI_ISL_1715186	2021.497	Sweden	20I(AlphaV1)	GISAID
1407	hCoV-19/Norway/08238/2021	EPI_ISL_1819429	2021.232	Italy	20I(AlphaV1)	GISAID
1408	hCoV-19/Canada/QC-L00345842001/2021	EPI_ISL_5891719	2021.226	Norway	20I(AlphaV1)	GISAID
1409	hCoV-19/Canada/PE-NML-42159/2021	EPI_ISL_15184965	2021.267	Canada	20I(AlphaV1)	GISAID
1410	hCoV-19/Romania/DJ64414/2021	EPI_ISL_6000397	2021.264	Canada	20I(AlphaV1)	GISAID
1411	hCoV-19/USA/KS-KHEL-1186/2021	EPI_ISL_1823116	2021.108	Romania	20I(AlphaV1)	GISAID
1412	hCoV-19/USA/ID-CDC-2-4173841/2021	EPI_ISL_1678322	2021.319	USA	20I(AlphaV1)	GISAID
1413	hCoV-19/Romania/IS-11044/2021	EPI_ISL_1969948	2021.201	USA	20I(AlphaV1)	GISAID
1414	hCoV-19/USA/ND-NDDH-02251/2021	EPI_ISL_2714612	2021.3	Romania	20I(AlphaV1)	GISAID
1415	hCoV-19/SaintLucia/74394/2021	EPI_ISL_2967979	2021.355	USA	20I(AlphaV1)	GISAID
1416	hCoV-19/Switzerland/ZH-ETHZ-610218/2021	EPI_ISL_2212203	2021.445	SaintLucia	20I(AlphaV1)	GISAID
1417	hCoV-19/Ireland/TA-NVRL-gQ23IRL79170/2021	EPI_ISL_2933928	2021.33	Switzerland	20I(AlphaV1)	GISAID
1418	hCoV-19/Iceland/11792/2021	EPI_ISL_3930774	2021.442	Ireland	20I(AlphaV1)	GISAID
1419	hCoV-19/Senegal/7918577/2021	EPI_ISL_8528328	2021.371	Iceland	20I(AlphaV1)	GISAID
1420	hCoV-19/Sweden/01_SE100_21CS504458/2021	EPI_ISL_2899498	2021.385	Senegal	20I(AlphaV1)	GISAID
1421	hCoV-19/Iraq/Samawa-3/2020	EPI_ISL_1524332	2021.453	Sweden	20I(AlphaV1)	GISAID
1422	hCoV-19/Angola/CERI-KRISP-K014509/2021	EPI_ISL_2492696	2020.988	Iraq	20I(AlphaV1)	GISAID
1423	hCoV-19/Bahrain/341702536/2021	EPI_ISL_1660461	2021.262	Angola	20I(AlphaV1)	GISAID
1424	hCoV-19/Australia/QLD1490/2021	EPI_ISL_849751	2021.21	Bahrain	20I(AlphaV1)	GISAID
1425	hCoV-19/Spain/CM-ISCIII-210013/2020	EPI_ISL_862561	2021.004	Australia	20I(AlphaV1)	GISAID
1426	hCoV-19/Kyrgyzstan/Kyrg14113-070721/2021	EPI_ISL_9288134	2020.99	Spain	20I(AlphaV1)	GISAID
1427	hCoV-19/Portugal/PT5968/2021	EPI_ISL_1739249	2021.514	Kyrgyzstan	20I(AlphaV1)	GISAID
1428	hCoV-19/Ireland/D-NVRL-ec21IRL75021/2021	EPI_ISL_1502245	2021.273	Portugal	20I(AlphaV1)	GISAID
1429	hCoV-19/Algeria/14564/2021	EPI_ISL_11905496	2021.204	Ireland	20I(AlphaV1)	GISAID
1430	hCoV-19/Cyprus/BMV619/2021	EPI_ISL_16373237	2021.13	Algeria	20I(AlphaV1)	GISAID
1431	hCoV-19/Cyprus/BMV580/2021	EPI_ISL_16373208	2021.177	Cyprus	20I(AlphaV1)	GISAID
1432	hCoV-19/Greece/206890/2021	EPI_ISL_2365127	2021.16	Cyprus	20I(AlphaV1)	GISAID
1433	hCoV-19/Guinea/Conakry_21545/2021	EPI_ISL_3988381	2021.36	Greece	20I(AlphaV1)	GISAID
1434	hCoV-19/Myanmar/DSMRC012/2021	EPI_ISL_2592630	2021.401	Guinea	20I(AlphaV1)	GISAID
1435	hCoV-19/Portugal/PT5395/2021	EPI_ISL_1444156	2021.404	Myanmar	20I(AlphaV1)	GISAID
1436	hCoV-19/Monaco/HCL021025809501/2021	EPI_ISL_1135056	2021.174	Portugal	20I(AlphaV1)	GISAID
1437	hCoV-19/Italy/CAM-TIGEM-IZSM-COLLI-20747/2021	EPI_ISL_5923136	2021.095	Monaco	20I(AlphaV1)	GISAID
1438	hCoV-19/Italy/CAM-TIGEM-IZSM-COLLI-8648/2021	EPI_ISL_1656285	2021.777	Italy	20I(AlphaV1)	GISAID
1439	hCoV-19/Slovenia/17-018922-KR/2021	EPI_ISL_1490948	2021.245	Italy	20I(AlphaV1)	GISAID
1440	hCoV-19/Portugal/PT4553/2021	EPI_ISL_1399999	2021.207	Slovenia	20I(AlphaV1)	GISAID
1441	hCoV-19/Pakistan/KRISS0548/2021	EPI_ISL_15171967	2021.188	Portugal	20I(AlphaV1)	GISAID
1442	hCoV-19/Mongolia/10011747/2021	EPI_ISL_8547297	2021.196	Pakistan	20I(AlphaV1)	GISAID
1443	hCoV-19/Mongolia/UB-249069/2021	EPI_ISL_9982716	2021.311	Mongolia	20I(AlphaV1)	GISAID
1444	hCoV-19/Georgia/Tb-SNGS263/2021	EPI_ISL_3076930	2021.371	Mongolia	20I(AlphaV1)	GISAID
1445	hCoV-19/Sweden/1909483264/2021	EPI_ISL_2210619	2021.434	Georgia	20I(AlphaV1)	GISAID
1446	hCoV-19/Taiwan/NTU-HCH-045/2021	EPI_ISL_14189408	2021.136	Sweden	20I(AlphaV1)	GISAID
1447	hCoV-19/Taiwan/TSGH-45/2021	EPI_ISL_4096805	2021.522	Taiwan	20I(AlphaV1)	GISAID
1448	hCoV-19/Taiwan/NTU80/2021	EPI_ISL_13578737	2021.571	Taiwan	20I(AlphaV1)	GISAID
1449	hCoV-19/Sweden/20240503P/2021	EPI_ISL_2419513	2021.366	Taiwan	20I(AlphaV1)	GISAID
1450	hCoV-19/Tunisia/S-0783/2021	EPI_ISL_10141547	2021.366	Sweden	20I(AlphaV1)	GISAID
1451	hCoV-19/Serbia/Belgrade-6010510603/2021	EPI_ISL_1654828	2021.495	Tunisia	20I(AlphaV1)	GISAID
1452	hCoV-19/Curacao/CW-RIVM-33256/2021	EPI_ISL_2302291	2021.177	Serbia	20I(AlphaV1)	GISAID
1453	hCoV-19/Slovakia/UVZ_PL26_F9_13920/2021	EPI_ISL_3100398	2021.341	Curacao	20I(AlphaV1)	GISAID
1454	hCoV-19/Pakistan/UHS2-Pak-23/2021	EPI_ISL_3484141	2021.451	Slovakia	20I(AlphaV1)	GISAID
1455	hCoV-19/Kazakhstan/ALM-NRL-208S/2021	EPI_ISL_2162138	2021.412	Pakistan	20I(AlphaV1)	GISAID
1456	hCoV-19/Iraq/KR-SEARCH-118890/2021	EPI_ISL_11999796	2021.218	Kazakhstan	20I(AlphaV1)	GISAID
1457	hCoV-19/Slovenia/17-028729-KR/2021	EPI_ISL_2162631	2021.511	Iraq	20I(AlphaV1)	GISAID
1458	hCoV-19/Jordan/AM-ALSR-5804/2021	EPI_ISL_878516	2021.325	Slovenia	20I(AlphaV1)	GISAID
1459	hCoV-19/SriLanka/CDR129/2021	EPI_ISL_2481381	2021.015	Jordan	20I(AlphaV1)	GISAID
1460	hCoV-19/Jordan/Biolab0256/2021	EPI_ISL_6268673	2021.366	SriLanka	20I(AlphaV1)	GISAID
1461	hCoV-19/England/CAMC-139DF6F/2021	EPI_ISL_1277188	2021.415	Jordan	20I(AlphaV1)	GISAID
1462	hCoV-19/Sweden/20242013P/2021	EPI_ISL_2418491	2021.182	England	20I(AlphaV1)	GISAID
1463	hCoV-19/Moldova/un-ChVir25841/2021	EPI_ISL_3064704	2021.366	Sweden	20I(AlphaV1)	GISAID
1464	hCoV-19/Ecuador/NIC-INSPI-316273/2021	EPI_ISL_2488717	2021.478	Moldova	20I(AlphaV1)	GISAID
1465	hCoV-19/Ecuador/NIC-INSPI-0421-2913/2021	EPI_ISL_12598446	2021.358	Ecuador	20I(AlphaV1)	GISAID
1466	hCoV-19/Gambia/024491/2021	EPI_ISL_2142747	2021.448	Ecuador	20I(AlphaV1)	GISAID
1467	hCoV-19/Pakistan/PB-SEARCH-108235/2021	EPI_ISL_4269127	2021.223	Gambia	20I(AlphaV1)	GISAID
1468	hCoV-19/Germany/NW-RKI-I-127965/2021	EPI_ISL_2111581	2021.349	Pakistan	20I(AlphaV1)	GISAID
1469	hCoV-19/Georgia/Tb-SNGS277/2021	EPI_ISL_3204240	2021.311	Germany	20I(AlphaV1)	GISAID
1470	hCoV-19/Jamaica/34709/2021	EPI_ISL_3235202	2021.451	Georgia	20I(AlphaV1)	GISAID
1471	hCoV-19/Malawi/CERI-KRISP-K020840/2021	EPI_ISL_3730344	2021.171	Jamaica	20I(AlphaV1)	GISAID
1472	hCoV-19/Vietnam/HCMC_Alpha_04/2021	EPI_ISL_16828682	2021.404	Malawi	20I(AlphaV1)	GISAID
1473	hCoV-19/Japan/PG-36577/2021	EPI_ISL_1934420	2021.264	Vietnam	20I(AlphaV1)	GISAID
1474	hCoV-19/Thailand/SQ-CONI-0465/2021	EPI_ISL_1073964	2021.232	Japan	20I(AlphaV1)	GISAID
1475	hCoV-19/SintMaarten/SX-RIVM-23091/2021	EPI_ISL_1595973	2021.089	Thailand	20I(AlphaV1)	GISAID
1476	hCoV-19/Latvia/2456/2021	EPI_ISL_4548569	2021.207	SintMaarten	20I(AlphaV1)	GISAID
1477	hCoV-19/Georgia/Tb-SNGS071/2021	EPI_ISL_1914785	2021.434	Latvia	20I(AlphaV1)	GISAID
1478	hCoV-19/Kuwait/JAH2882/2021	EPI_ISL_2672785	2021.24	Georgia	20I(AlphaV1)	GISAID
1479	hCoV-19/Kuwait/JAH2851/2021	EPI_ISL_2673282	2021.295	Kuwait	20I(AlphaV1)	GISAID
1480	hCoV-19/Chile/LI-111010/2021	EPI_ISL_2756132	2021.295	Kuwait	20I(AlphaV1)	GISAID
1481	hCoV-19/Venezuela/Bar7126/2021	EPI_ISL_3507375	2021.445	Chile	20I(AlphaV1)	GISAID
1482	hCoV-19/Lithuania/LTU000_NMVRI_109296/2021	EPI_ISL_2428270	2021.503	Venezuela	20I(AlphaV1)	GISAID
1483	hCoV-19/Aruba/AW-RIVM-20175/2021	EPI_ISL_1456513	2021.352	Lithuania	20I(AlphaV1)	GISAID
1484	hCoV-19/Aruba/AW-RIVM-30262/2021	EPI_ISL_2093615	2021.182	Aruba	20I(AlphaV1)	GISAID
1485	hCoV-19/Aruba/AW-RIVM-16023/2021	EPI_ISL_1232698	2021.319	Aruba	20I(AlphaV1)	GISAID
1486	hCoV-19/Spain/CL-COV02993/2021	EPI_ISL_2982104	2021.155	Aruba	20I(AlphaV1)	GISAID
1487	hCoV-19/Netherlands/GE-RIVM-36789/2021	EPI_ISL_2475907	2021.278	Spain	20I(AlphaV1)	GISAID
1488	hCoV-19/Curacao/CW-RIVM-15573/2021	EPI_ISL_1232248	2021.374	Netherlands	20I(AlphaV1)	GISAID
1489	hCoV-19/Curacao/CW-RIVM-18451/2021	EPI_ISL_1369778	2021.141	Curacao	20I(AlphaV1)	GISAID
1490	hCoV-19/Bonaire/BQ-RIVM-16933/2021	EPI_ISL_1288126	2021.174	Curacao	20I(AlphaV1)	GISAID
1491	hCoV-19/Bonaire/BQ-RIVM-40783/2021	EPI_ISL_2788002	2021.166	Bonaire	20I(AlphaV1)	GISAID
1492	hCoV-19/Bonaire/BQ-RIVM-16966/2021	EPI_ISL_1288888	2021.453	Bonaire	20I(AlphaV1)	GISAID
1493	hCoV-19/Bonaire/BQ-RIVM-27410/2021	EPI_ISL_1792864	2021.155	Bonaire	20I(AlphaV1)	GISAID
1494	hCoV-19/Iceland/11824/2021	EPI_ISL_3930806	2021.278	Bonaire	20I(AlphaV1)	GISAID
1495	hCoV-19/Malawi/KRISP-K010155/2020	EPI_ISL_1407116	2021.396	Iceland	20I(AlphaV1)	GISAID
1496	hCoV-19/USA/WV-WVU-WV120077/2021	EPI_ISL_2615758	2020.9	Malawi	20I(AlphaV1)	GISAID
1497	hCoV-19/USA/NY-PRL-2021_0506_00F05/2021	EPI_ISL_2037332	2021.355	USA	20I(AlphaV1)	GISAID
1498	hCoV-19/USA/MO-CDC-QDX24155079/2021	EPI_ISL_2011651	2021.336	USA	20I(AlphaV1)	GISAID
1499	hCoV-19/Curacao/CW-RIVM-25481/2021	EPI_ISL_1704954	2021.3	USA	20I(AlphaV1)	GISAID
1500	hCoV-19/USA/MA-CDC-STM-000072453/2021	EPI_ISL_2320419	2021.251	Curacao	20I(AlphaV1)	GISAID
1501	hCoV-19/USA/WA-S5894/2021	EPI_ISL_1587115	2021.355	USA	20I(AlphaV1)	GISAID
1502	hCoV-19/Togo/C6637/2021	EPI_ISL_1586903	2021.234	USA	20I(AlphaV1)	GISAID
1503	hCoV-19/USA/DC-CDC-2-4282608/2021	EPI_ISL_1937834	2021.105	Togo	20I(AlphaV1)	GISAID
1504	hCoV-19/Ghana/WACCBIP-GS116/2021	EPI_ISL_944678	2021.24	USA	20I(AlphaV1)	GISAID
1505	hCoV-19/Ghana/WACCBIP-GS608/2021	EPI_ISL_2422581	2021.018	Ghana	20I(AlphaV1)	GISAID
1506	hCoV-19/Estonia/RC0013229/2021	EPI_ISL_3665847	2021.171	Ghana	20I(AlphaV1)	GISAID
1507	hCoV-19/USA/SC-FG-025559/2021	EPI_ISL_1937577	2021.442	Estonia	20I(AlphaV1)	GISAID
1508	hCoV-19/Bulgaria/21BG-EU_003635_Pl31/2021	EPI_ISL_2967054	2021.237	USA	20I(AlphaV1)	GISAID
1509	hCoV-19/Switzerland/JU-UHB-727099701/2021	EPI_ISL_2484271	2021.44	Bulgaria	20I(AlphaV1)	GISAID
1510	hCoV-19/HongKong/HKPU-11506/2021	EPI_ISL_2713229	2021.081	Switzerland	20I(AlphaV1)	GISAID
1511	hCoV-19/Latvia/2105026015/2021	EPI_ISL_2798528	2021.256	HongKong	20I(AlphaV1)	GISAID
1512	hCoV-19/Latvia/5060/2021	EPI_ISL_8519681	2021.338	Latvia	20I(AlphaV1)	GISAID
1513	hCoV-19/Angola/CERI-KRISP-K021578/2021	EPI_ISL_3730458	2021.421	Latvia	20I(AlphaV1)	GISAID
1514	hCoV-19/Norway/OUS-07676/2021	EPI_ISL_4120759	2021.404	Angola	20I(AlphaV1)	GISAID
1515	hCoV-19/Grenada/75608/2021	EPI_ISL_2967993	2021.368	Norway	20I(AlphaV1)	GISAID
1516	hCoV-19/Nigeria/CERID-22/2021	EPI_ISL_16521189	2021.478	Grenada	20I(AlphaV1)	GISAID
1517	hCoV-19/NorthMacedonia/13115-k/2021	EPI_ISL_1670000	2021.399	Nigeria	20I(AlphaV1)	GISAID
1518	hCoV-19/BosniaandHerzegovina/BM10602/2021	EPI_ISL_2709213	2021.245	NorthMacedonia	20I(AlphaV1)	GISAID
1519	hCoV-19/BosniaandHerzegovina/VFS-UNSA-LMGFI024/2020	EPI_ISL_1016690	2021.379	BosniaandHerzegovina	20I(AlphaV1)	GISAID
1520	hCoV-19/Singapore/181/2021	EPI_ISL_995294	2020.982	BosniaandHerzegovina	20I(AlphaV1)	GISAID
1521	hCoV-19/Germany/NW-RKI-I-184317/2021	EPI_ISL_2844998	2021.105	Singapore	20I(AlphaV1)	GISAID
1522	hCoV-19/Oman/5211010/2021	EPI_ISL_2925611	2021.492	Germany	20I(AlphaV1)	GISAID
1523	hCoV-19/Uzbekistan/400/2021	EPI_ISL_3188994	2021.01	Oman	20I(AlphaV1)	GISAID
1524	hCoV-19/Mongolia/WOR12903A1263_3002951742_202103673_2-4927375/2021	EPI_ISL_7017721	2021.481	Uzbekistan	20I(AlphaV1)	GISAID
1525	hCoV-19/Andorra/AND-235_2118213847_GC/2021	EPI_ISL_3384893	2021.182	Mongolia	20I(AlphaV1)	GISAID
1526	hCoV-19/Croatia/2977/2021	EPI_ISL_2627818	2021.432	Andorra	20I(AlphaV1)	GISAID
1527	hCoV-19/CzechRepublic/UMTM231389/2021	EPI_ISL_3006769	2021.245	Croatia	20I(AlphaV1)	GISAID
1528	hCoV-19/Slovakia/UKBA-1101/2021	EPI_ISL_959643	2021.489	CzechRepublic	20I(AlphaV1)	GISAID
1529	hCoV-19/Latvia/2105048942/2021	EPI_ISL_2798700	2021.053	Slovakia	20I(AlphaV1)	GISAID
1530	hCoV-19/Germany/un-RKI-I-091096/2021	EPI_ISL_1726113	2021.363	Latvia	20I(AlphaV1)	GISAID
1531	hCoV-19/Monaco/CERBAHC-HTNG3AFX2-S17/2021	EPI_ISL_2562031	2021.281	Germany	20I(AlphaV1)	GISAID
1532	hCoV-19/France/ARA-CFD210023230702/2021	EPI_ISL_2214900	2021.292	Monaco	20I(AlphaV1)	GISAID
1533	hCoV-19/Congo/FCRM-58-A26-06-04/2021	EPI_ISL_3342567	2021.281	France	20I(AlphaV1)	GISAID
1534	hCoV-19/SriLanka/CDR134/2021	EPI_ISL_2481421	2021.262	Congo	20I(AlphaV1)	GISAID
1535	hCoV-19/UnitedArabEmirates/BTC-5117/2021	EPI_ISL_5142865	2021.401	SriLanka	20I(AlphaV1)	GISAID
1536	hCoV-19/Lebanon/QIB-858/2021	EPI_ISL_3344023	2021.103	UnitedArabEmirates	20I(AlphaV1)	GISAID
1537	hCoV-19/Canada/NB-NML-145156/2021	EPI_ISL_4025923	2021.316	Lebanon	20I(AlphaV1)	GISAID
1538	hCoV-19/Iraq/DSeq-C45/2021	EPI_ISL_4574529	2021.574	Canada	20I(AlphaV1)	GISAID
1539	hCoV-19/Georgia/Tb-SNGS057/2021	EPI_ISL_1914603	2021.371	Iraq	20I(AlphaV1)	GISAID
1540	hCoV-19/USA/DE-DHSS-B1090700/2021	EPI_ISL_2383785	2021.188	Georgia	20I(AlphaV1)	GISAID
1541	hCoV-19/Morocco/FMP-163/2021	EPI_ISL_1912790	2021.284	USA	20I(AlphaV1)	GISAID
1542	hCoV-19/Morocco/FMP-172/2021	EPI_ISL_1913018	2021.152	Morocco	20I(AlphaV1)	GISAID
1543	hCoV-19/Norway/OUS-10844/2021	EPI_ISL_4124827	2021.1	Morocco	20I(AlphaV1)	GISAID
1544	hCoV-19/Denmark/DCGC-61742/2021	EPI_ISL_1870313	2021.516	Norway	20I(AlphaV1)	GISAID
1545	hCoV-19/Tunisia/Medenine/S-0396/2021	EPI_ISL_16944285	2021.259	Denmark	20I(AlphaV1)	GISAID
1546	hCoV-19/Australia/QLD1875/2021	EPI_ISL_2001058	2021.311	Tunisia	20I(AlphaV1)	GISAID
1547	hCoV-19/Oman/rega-OM-81/2021	EPI_ISL_4062641	2021.347	Australia	20I(AlphaV1)	GISAID
1548	hCoV-19/Bonaire/BQ-RIVM-35128/2021	EPI_ISL_2405584	2021.426	Oman	20I(AlphaV1)	GISAID
1549	hCoV-19/Philippines/PH-PGC-57766/2021	EPI_ISL_4742060	2021.344	Bonaire	20I(AlphaV1)	GISAID
1550	hCoV-19/Philippines/PH-PGC-46023/2021	EPI_ISL_2859267	2021.492	Philippines	20I(AlphaV1)	GISAID
1551	hCoV-19/Philippines/PH-CRMC-13-17/2021	EPI_ISL_5934899	2021.349	Philippines	20I(AlphaV1)	GISAID
1552	hCoV-19/Philippines/PH-PGC-23610/2021	EPI_ISL_5566333	2021.393	Philippines	20I(AlphaV1)	GISAID
1553	hCoV-19/Cambodia/513209/2021	EPI_ISL_2343248	2021.253	Philippines	20I(AlphaV1)	GISAID
1554	hCoV-19/Cambodia/731183/2021	EPI_ISL_3570986	2021.39	Cambodia	20I(AlphaV1)	GISAID
1555	hCoV-19/Thailand/DMSc-02163/2021	EPI_ISL_5030396	2021.621	Cambodia	20I(AlphaV1)	GISAID
1556	hCoV-19/Thailand/DMSc-00219/2021	EPI_ISL_2351124	2021.437	Thailand	20I(AlphaV1)	GISAID
1557	hCoV-19/Ecuador/EC-G-5369/2020	EPI_ISL_826818	2021.349	Thailand	20I(AlphaV1)	GISAID
1558	hCoV-19/Australia/NSW291/2020	EPI_ISL_451555	2020.245	Ecuador	20B	GISAID
1559	hCoV-19/Sweden/20-22124/2020	EPI_ISL_654943	2020.255	Australia	20B	GISAID
1560	hCoV-19/Iran/K28101/2020	EPI_ISL_15755323	2020.534	Sweden	20B	GISAID
1561	hCoV-19/Iran/GRC-R9548-Tehran-LaB/2020	EPI_ISL_5989815	2020.799	Iran	20B	GISAID
1562	hCoV-19/Iran/H2341/2020	EPI_ISL_15755278	2020.818	Iran	20B	GISAID
1563	hCoV-19/Sweden/01_SE100_21CS503100/2020	EPI_ISL_2898678	2020.701	Iran	20B	GISAID
1564	hCoV-19/UnitedArabEmirates/BTC-4112/2020	EPI_ISL_5143055	2020.25	Sweden	20B	GISAID
1565	hCoV-19/Ireland/D-BH-651618200/2020	EPI_ISL_16111721	2020.316	UnitedArabEmirates	20B	GISAID
1566	hCoV-19/Algeria/9825/2021	EPI_ISL_15928104	2020.447	Ireland	20B	GISAID
1567	hCoV-19/Azerbaijan/un-ChVir8072/2020	EPI_ISL_9214456	2021.086	Algeria	20B	GISAID
1568	hCoV-19/Azerbaijan/un-ChVir24287_225/2020	EPI_ISL_9214643	2020.408	Azerbaijan	20B	GISAID
1569	hCoV-19/Azerbaijan/un-ChVir24287_238/2020	EPI_ISL_9214653	2020.553	Azerbaijan	20B	GISAID
1570	hCoV-19/Azerbaijan/Aghayev-12/2021	EPI_ISL_2161167	2020.594	Azerbaijan	20B	GISAID
1571	hCoV-19/Sweden/RVFOI21-01009/2020	EPI_ISL_2333611	2021.163	Azerbaijan	20B	GISAID
1572	hCoV-19/Australia/NT51/2020	EPI_ISL_521860	2020.807	Sweden	20B	GISAID
1573	hCoV-19/Australia/VIC13714/2020	EPI_ISL_563813	2020.501	Australia	20F	GISAID
1574	hCoV-19/Australia/NSW706/2020	EPI_ISL_513349	2020.676	Australia	20F	GISAID
1575	hCoV-19/Australia/NSW738/2020	EPI_ISL_513381	2020.564	Australia	20F	GISAID
1576	hCoV-19/Australia/QLD993/2020	EPI_ISL_530253	2020.575	Australia	20F	GISAID
1577	hCoV-19/Australia/QLD1134/2020	EPI_ISL_593639	2020.556	Australia	20F	GISAID
1578	hCoV-19/Canada/NB-234/2020	EPI_ISL_479647	2020.682	Australia	20F	GISAID
1579	hCoV-19/UnitedArabEmirates/DU-A-S8-1_S3/2020	EPI_ISL_548969	2020.231	Canada	20B	GISAID
1580	hCoV-19/Canada/SK-NML-476/2020	EPI_ISL_2562944	2020.31	UnitedArabEmirates	20B	GISAID
1581	hCoV-19/Croatia/IGA-69-130648-P/2020	EPI_ISL_1167086	2020.318	Canada	20B	GISAID
1582	hCoV-19/Senegal/91032/2020	EPI_ISL_8525829	2020.969	Croatia	20B	GISAID
1583	hCoV-19/Germany/HH-hpi-p2745/2020	EPI_ISL_7357192	2020.559	Senegal	20B	GISAID
1584	hCoV-19/Mongolia/UB-10519/2020	EPI_ISL_9879581	2020.84	Germany	20B	GISAID
1585	hCoV-19/Belgium/rega-12111331/2020	EPI_ISL_738384	2020.384	Mongolia	20B	GISAID
1586	hCoV-19/Belgium/rega-12111351/2020	EPI_ISL_738404	2020.944	Belgium	20B	GISAID
1587	hCoV-19/Mongolia/UB-17555/2020	EPI_ISL_9879592	2020.944	Belgium	20B	GISAID
1588	hCoV-19/USA/TN-CDC-3981279-001/2020	EPI_ISL_1483215	2020.526	Mongolia	20B	GISAID
1589	hCoV-19/Lesotho/N3406/2020	EPI_ISL_1273391	2020.673	USA	20B	GISAID
1590	hCoV-19/Lesotho/N4824/2021	EPI_ISL_13037733	2020.881	Lesotho	20B	GISAID
1591	hCoV-19/Uruguay/DLSP_2038/2021	EPI_ISL_11799612	2021.179	Lesotho	20B	GISAID
1592	hCoV-19/Uruguay/CUY5-000577-UYSA/2021	EPI_ISL_2964570	2021.21	Uruguay	20B	GISAID
1593	hCoV-19/Uruguay/RT25-UYMO/2021	EPI_ISL_2964705	2021.27	Uruguay	20B	GISAID
1594	hCoV-19/Uruguay/CUY2-000194-UYPA/2021	EPI_ISL_3089993	2021.026	Uruguay	20B	GISAID
1595	hCoV-19/Paraguay/WOR12903A660/2020	EPI_ISL_6944511	2021.105	Uruguay	20B	GISAID
1596	hCoV-19/Brazil/PR-FIOCRUZ-11657-TG-152/2020	EPI_ISL_2775474	2020.389	Paraguay	20B	GISAID
1597	hCoV-19/Paraguay/WOR12903A652/2020	EPI_ISL_6944547	2020.548	Brazil	20B	GISAID
1598	hCoV-19/Paraguay/WOR12903A625/2020	EPI_ISL_6944536	2020.327	Paraguay	20B	GISAID
1599	hCoV-19/Bolivia/SAN-UPCH-1049/2020	EPI_ISL_5148293	2020.613	Paraguay	20B	GISAID
1600	hCoV-19/Uruguay/CHY-M498/2020	EPI_ISL_2754370	2020.66	Bolivia	20B	GISAID
1601	hCoV-19/Brazil/PA-IEC-176894/2020	EPI_ISL_918517	2020.933	Uruguay	20B	GISAID
1602	hCoV-19/Brazil/PE-UFPE128/2020	EPI_ISL_15496606	2020.859	Brazil	20B	GISAID
1603	hCoV-19/Brazil/CE-FIOCRUZ-33658/2020	EPI_ISL_2661886	2020.824	Brazil	20B	GISAID
1604	hCoV-19/Canada/NS-NML-5170/2020	EPI_ISL_1055479	2020.955	Brazil	20B	GISAID
1605	hCoV-19/Paraguay/631523/2021	EPI_ISL_6944357	2020.996	Canada	20B	GISAID
1606	hCoV-19/Paraguay/REDE-PY31/2021	EPI_ISL_3587000	2021.084	Paraguay	20B	GISAID
1607	hCoV-19/Brazil/PR-FIOCRUZ-59080/2021	EPI_ISL_8005218	2021.141	Paraguay	20B	GISAID
1608	hCoV-19/Suriname/SR-102/2020	EPI_ISL_2502546	2021.037	Brazil	20B	GISAID
1609	hCoV-19/Suriname/SR-RIVM-22499/2021	EPI_ISL_1522194	2020.96	Suriname	20B	GISAID
1610	hCoV-19/Suriname/SR-116/2021	EPI_ISL_2502379	2021.144	Suriname	20B	GISAID
1611	hCoV-19/Suriname/SR-135/2021	EPI_ISL_2502563	2021.056	Suriname	20B	GISAID
1612	hCoV-19/Oman/520278568/2020	EPI_ISL_2925612	2021.232	Suriname	20B	GISAID
1613	hCoV-19/Latvia/037/2020	EPI_ISL_486420	2020.884	Oman	20B	GISAID
1614	hCoV-19/Argentina/PAIS-A0324/2020	EPI_ISL_792394	2020.327	Latvia	20B	GISAID
1615	hCoV-19/Argentina/PAIS-F0019/2020	EPI_ISL_964904	2020.359	Argentina	20B	GISAID
1616	hCoV-19/CostaRica/CABANA-CR-UCR-INCIENSA-ITV-UBA-Uda-UGA-IMSS-UPC-2075-660675/2021	EPI_ISL_7711654	2020.504	Argentina	20B	GISAID
1617	hCoV-19/CostaRica/INC-0143/2020	EPI_ISL_769993	2021.281	CostaRica	20B	GISAID
1618	hCoV-19/CostaRica/INC-0185/2020	EPI_ISL_770005	2020.679	CostaRica	20B	GISAID
1619	hCoV-19/CostaRica/INC-0174/2020	EPI_ISL_769998	2020.9	CostaRica	20B	GISAID
1620	hCoV-19/CostaRica/INC-0179/2020	EPI_ISL_770024	2020.848	CostaRica	20B	GISAID
1621	hCoV-19/GuineaBissau/74LNSPGB/2020	EPI_ISL_2158599	2020.876	CostaRica	20B	GISAID
1622	hCoV-19/Gambia/13449/2021	EPI_ISL_6471592	2020.329	GuineaBissau	20B	GISAID
1623	hCoV-19/Senegal/SN-CHRT-1190B/2021	EPI_ISL_16941833	2021.204	Gambia	20B	GISAID
1624	hCoV-19/CaboVerde/Praia_0329/2021	EPI_ISL_1711660	2021.177	Senegal	20B	GISAID
1625	hCoV-19/Madagascar/IPM-11417/2020	EPI_ISL_3716428	2021.021	CaboVerde	20B	GISAID
1626	hCoV-19/Cyprus/BMVUCY94/2020	EPI_ISL_7209626	2020.411	Madagascar	20B	GISAID
1627	hCoV-19/Lithuania/MR-LUHS-Eilnr302/2020	EPI_ISL_636861	2020.28	Cyprus	20B	GISAID
1628	hCoV-19/Ecuador/UEES-11707/2021	EPI_ISL_1443673	2020.619	Lithuania	20B	GISAID
1629	hCoV-19/UnitedArabEmirates/0957/2020	EPI_ISL_699093	2021.185	Ecuador	20B	GISAID
1630	hCoV-19/Slovakia/113060284E/2020	EPI_ISL_1280144	2020.49	UnitedArabEmirates	20B	GISAID
1631	hCoV-19/Canada/NS-NML-5292/2020	EPI_ISL_10935686	2020.914	Slovakia	20B	GISAID
1632	hCoV-19/Togo/BMC-19125-20/2020	EPI_ISL_1434443	2020.917	Canada	20B	GISAID
1633	hCoV-19/Cyprus/BMVUCY344/2020	EPI_ISL_7209405	2020.425	Togo	20B	GISAID
1634	hCoV-19/Togo/BMC-50407-20/2020	EPI_ISL_1438551	2020.439	Cyprus	20B	GISAID
1635	hCoV-19/Turkey/HSGM-200506/2020	EPI_ISL_814080	2020.728	Togo	20B	GISAID
1636	hCoV-19/Mongolia/UB-13590/2020	EPI_ISL_9879587	2020.586	Turkey	20B	GISAID
1637	hCoV-19/Estonia/Cov3363/2020	EPI_ISL_2642824	2020.447	Mongolia	20B	GISAID
1638	hCoV-19/Armenia/UW-ARM28/2020	EPI_ISL_1854622	2020.854	Estonia	20B	GISAID
1639	hCoV-19/Turkey/HSGM-2168/2021	EPI_ISL_1063980	2020.635	Armenia	20B	GISAID
1640	hCoV-19/Israel/CVL-455-ngs/2020	EPI_ISL_776868	2021.073	Turkey	20B	GISAID
1641	hCoV-19/Mexico/YUC-NYGC-38495-20/2020	EPI_ISL_3023835	2020.988	Israel	20B	GISAID
1642	hCoV-19/Kenya/C17517/2020	EPI_ISL_806662	2020.731	Mexico	20B	GISAID
1643	hCoV-19/NorthMacedonia/27652/2020	EPI_ISL_942968	2020.449	Kenya	20B	GISAID
1644	hCoV-19/NorthMacedonia/7808/2020	EPI_ISL_516431	2020.952	NorthMacedonia	20B	GISAID
1645	hCoV-19/Serbia/KosovskaMitrovica-A07438-3004/2020	EPI_ISL_6959696	2020.551	NorthMacedonia	20B	GISAID
1646	hCoV-19/India/TG-CCMB-W848/2020	EPI_ISL_528824	2020.329	Serbia	20B	GISAID
1647	hCoV-19/England/203290068/2020	EPI_ISL_514351	2020.534	India	20B	GISAID
1648	hCoV-19/Turkey/Ankara_GUMV_37230/2020	EPI_ISL_730570	2020.594	England	20B	GISAID
1649	hCoV-19/Latvia/018/2020	EPI_ISL_450518	2020.758	Turkey	20B	GISAID
1650	hCoV-19/Vietnam/VNHN_4864/2020	EPI_ISL_455708	2020.296	Latvia	20B	GISAID
1651	hCoV-19/Russia/SVE-RII-MH4667S/2020	EPI_ISL_733228	2020.275	Vietnam	20B	GISAID
1652	hCoV-19/Latvia/1974/2021	EPI_ISL_2141556	2020.69	Russia	20B	GISAID
1653	hCoV-19/env/Liaoning/Dalian-IVDC-1/2020	EPI_ISL_2170885	2021.21	Latvia	20B	GISAID
1654	hCoV-19/env/Liaoning/Dalian-IVDC-Pollock-03-06/2020	EPI_ISL_2170894	2020.654	env	20B	GISAID
1655	hCoV-19/USA/WA-S2617/2020	EPI_ISL_497249	2020.422	env	20B	GISAID
1656	hCoV-19/Netherlands/NA_700/2020	EPI_ISL_461135	2020.469	USA	20B	GISAID
1657	hCoV-19/USA/WI-WSLH-201596/2020	EPI_ISL_803734	2020.294	Netherlands	20B	GISAID
1658	hCoV-19/Lithuania/C20-05-R15/2020	EPI_ISL_560394	2020.766	USA	20B	GISAID
1659	hCoV-19/Algeria/96150/2020	EPI_ISL_12156732	2020.389	Lithuania	20B	GISAID
1660	hCoV-19/NewZealand/20CV0473/2020	EPI_ISL_622811	2020.75	Algeria	20B	GISAID
1661	hCoV-19/Russia/SAR-CSP-EPIC-25825_S66/2020	EPI_ISL_8908542	2020.807	NewZealand	20B	GISAID
1662	hCoV-19/Mexico/BCS-InDRE_340/2020	EPI_ISL_1060749	2020.75	Russia	20B	GISAID
1663	hCoV-19/Japan/PG-28255/2021	EPI_ISL_1431764	2020.581	Mexico	20B	GISAID
1664	hCoV-19/Guinea/Conakry_IPG16085/2020	EPI_ISL_2245869	2021.089	Japan	20B	GISAID
1665	hCoV-19/NewZealand/21MV0426/2021	EPI_ISL_2406487	2020.933	Guinea	20B	GISAID
1666	hCoV-19/TrinidadandTobago/55455/2021	EPI_ISL_1591265	2021.39	NewZealand	20B	GISAID
1667	hCoV-19/TrinidadandTobago/65047/2021	EPI_ISL_2649780	2021.133	TrinidadandTobago	20B	GISAID
1668	hCoV-19/SierraLeone/SL05/2020	EPI_ISL_2716623	2021.319	TrinidadandTobago	20B	GISAID
1669	hCoV-19/SierraLeone/nmimr-SLE--SLSEQ073/2021	EPI_ISL_15283217	2020.996	SierraLeone	20B	GISAID
1670	hCoV-19/SierraLeone/CPHRL-094/2021	EPI_ISL_4755979	2021.097	SierraLeone	20B	GISAID
1671	hCoV-19/Benin/NMIMR-346685/2021	EPI_ISL_7139622	2021.242	SierraLeone	20B	GISAID
1672	hCoV-19/Mexico/AGS-InDRE-82/2020	EPI_ISL_658873	2021.223	Benin	20B	GISAID
1673	hCoV-19/Mexico/CHP-IBT-IMSS-123/2021	EPI_ISL_1288330	2020.837	Mexico	20B	GISAID
1674	hCoV-19/Mexico/JAL_LANGEBIO_IMSS_0736/2021	EPI_ISL_2402147	2021.111	Mexico	20B	GISAID
1675	hCoV-19/Belize/CML-55/2021	EPI_ISL_4296363	2021.303	Mexico	20B	GISAID
1676	hCoV-19/USA/AR-CDC-QDX21674424/2021	EPI_ISL_1087473	2021.185	Belize	20B	GISAID
1677	hCoV-19/Mexico/MEX_INER_IMSS_00904/2021	EPI_ISL_2091353	2021.089	USA	20B	GISAID
1678	hCoV-19/Mexico/CMX-INMEGEN-03-11-14/2021	EPI_ISL_1591473	2021.278	Mexico	20B	GISAID
1679	hCoV-19/Mexico/NLE_INER_IMSS_1022/2021	EPI_ISL_2490440	2021.166	Mexico	20B	GISAID
1680	hCoV-19/Mexico/HID-InDRE_FB13987_S2229/2021	EPI_ISL_2340956	2021.336	Mexico	20B	GISAID
1681	hCoV-19/Mexico/TAB-InDRE_FB13054_S1621/2021	EPI_ISL_1821193	2021.281	Mexico	20B	GISAID
1682	hCoV-19/Mexico/COA_LANGEBIO_IMSS_0274/2021	EPI_ISL_1662046	2021.242	Mexico	20B	GISAID
1683	hCoV-19/Mexico/CAM-INER-IMSS-00368/2021	EPI_ISL_1279282	2021.245	Mexico	20B	GISAID
1684	hCoV-19/Mexico/CHH_INCMNSZ_CS-150335/2021	EPI_ISL_13984177	2021.114	Mexico	20B	GISAID
1685	hCoV-19/Mexico/SLP_IBT_IMSS_1479/2021	EPI_ISL_2681349	2021.042	Mexico	20B	GISAID
1686	hCoV-19/Mexico/PUE_IBT_IMSS_1525/2021	EPI_ISL_2681177	2021.404	Mexico	20B	GISAID
1687	hCoV-19/Mexico/NAY_INER_IMSS_00827/2021	EPI_ISL_2091278	2021.388	Mexico	20B	GISAID
1688	hCoV-19/Mexico/PUE-INER-IMSS-00153/2021	EPI_ISL_1279431	2021.264	Mexico	20B	GISAID
1689	hCoV-19/Mexico/MOR-InDRE_F10922_S762/2021	EPI_ISL_1400308	2021.136	Mexico	20B	GISAID
1690	hCoV-19/Mexico/COA-InDRE_F12230_S1433/2021	EPI_ISL_1700818	2021.144	Mexico	20B	GISAID
1691	hCoV-19/USA/ID-UNM-IBL738796/2021	EPI_ISL_3275102	2021.21	Mexico	20B	GISAID
1692	hCoV-19/Mexico/QUE-InDRE_FB15801_S2648/2021	EPI_ISL_2495958	2021.495	USA	20B	GISAID
1693	hCoV-19/Mexico/MOR_INCMNSZ_CS-146462/2021	EPI_ISL_13984124	2021.36	Mexico	20B	GISAID
1694	hCoV-19/Congo/ROTC-Q001C116AO_2101TM-r1-030/2021	EPI_ISL_936330	2021.018	Mexico	20B	GISAID
1695	hCoV-19/Mongolia/UB-129147/2020	EPI_ISL_9879586	2021.012	Congo	20B	GISAID
1696	hCoV-19/Kazakhstan/KZY-CSP-9201_S15/2020	EPI_ISL_8907899	2020.93	Mongolia	20B	GISAID
1697	hCoV-19/UnitedArabEmirates/1378/2020	EPI_ISL_859566	2020.485	Kazakhstan	20B	GISAID
1698	hCoV-19/Lithuania/MR-LUHS-Eilnr192/2020	EPI_ISL_636842	2020.657	UnitedArabEmirates	20B	GISAID
1699	hCoV-19/Armenia/UW-ARM2/2020	EPI_ISL_1854613	2020.572	Lithuania	20B	GISAID
1700	hCoV-19/Ghana/WACCBIP-GS181/2020	EPI_ISL_1255114	2020.572	Armenia	20B	GISAID
1701	hCoV-19/Serbia/Lipljan-005360911/2020	EPI_ISL_904010	2020.597	Ghana	20B	GISAID
1702	hCoV-19/Mongolia/UB-8455/2020	EPI_ISL_9879615	2020.857	Serbia	20B	GISAID
1703	hCoV-19/Kyrgyzstan/NRL-25169/2020	EPI_ISL_13285368	2020.321	Mongolia	20B	GISAID
1704	hCoV-19/env/Qingdao/IVDC-06-10/2020	EPI_ISL_591275	2020.805	Kyrgyzstan	20B	GISAID
1705	hCoV-19/Qatar/QA-QU_18-5-2-H2/2021	EPI_ISL_1713710	2020.731	env	20B	GISAID
1706	hCoV-19/SouthAfrica/KRISP-K004627/2020	EPI_ISL_660643	2021.152	Qatar	20B	GISAID
1707	hCoV-19/Singapore/1083nan/2020	EPI_ISL_610153	2020.835	SouthAfrica	20B	GISAID
1708	hCoV-19/Venezuela/VEN-89312/2020	EPI_ISL_476702	2020.747	Singapore	20B	GISAID
1709	hCoV-19/Latvia/1099/2020	EPI_ISL_1312610	2020.253	Venezuela	20B	GISAID
1710	hCoV-19/Ireland/D-CFS9-231209/2020	EPI_ISL_2484148	2020.761	Latvia	20B	GISAID
1711	hCoV-19/Canada/Qc-L00293213/2020	EPI_ISL_1366027	2020.444	Ireland	20B	GISAID
1712	hCoV-19/SouthAfrica/NHLS-UCT-GS-2336/2020	EPI_ISL_4884453	2020.736	Canada	20B	GISAID
1713	hCoV-19/Jordan/SEARCH-5466/2020	EPI_ISL_755252	2020.428	SouthAfrica	20B	GISAID
1714	hCoV-19/Jordan/SEARCH-5473/2020	EPI_ISL_755254	2020.635	Jordan	20B	GISAID
1715	hCoV-19/Mongolia/19983/2021	EPI_ISL_1805933	2020.641	Jordan	20B	GISAID
1716	hCoV-19/Mongolia/11700/2021	EPI_ISL_1805789	2021.084	Mongolia	20B	GISAID
1717	hCoV-19/Spain/CT-IBV-97009555/2020	EPI_ISL_671852	2021.018	Mongolia	20B	GISAID
1718	hCoV-19/Nigeria/FC-CV533/2020	EPI_ISL_872607	2020.551	Spain	20B	GISAID
1719	hCoV-19/Philippines/PH-PGC-02572/2021	EPI_ISL_2155760	2020.878	Nigeria	20B	GISAID
1720	hCoV-19/Malaysia/IMR-WC124489/2020	EPI_ISL_718284	2021.04	Philippines	20B	GISAID
1721	hCoV-19/Philippines/PH-PGC-01947/2020	EPI_ISL_2154825	2020.564	Malaysia	20B	GISAID
1722	hCoV-19/Nigeria/OS-CV307/2020	EPI_ISL_729985	2020.895	Philippines	20B	GISAID
1723	hCoV-19/NewZealand/21CH0007/2021	EPI_ISL_1082255	2020.78	Nigeria	20B	GISAID
1724	hCoV-19/Norway/OUS-01665/2021	EPI_ISL_4113291	2021.133	NewZealand	20B	GISAID
1725	hCoV-19/Poland/NIPH-NIH_ECDC-943/2021	EPI_ISL_1393780	2021.105	Norway	20B	GISAID
1726	hCoV-19/Iceland/11028/2021	EPI_ISL_3929985	2021.155	Poland	20B	GISAID
1727	hCoV-19/Gabon/V0242/2020	EPI_ISL_11522784	2021.018	Iceland	20B	GISAID
1728	hCoV-19/Niger/ZR-306/2020	EPI_ISL_2281764	2020.881	Gabon	20B	GISAID
1729	hCoV-19/SaudiArabia/KAIMRC-0000017/2021	EPI_ISL_14569371	2020.43	Niger	20B	GISAID
1730	hCoV-19/SaudiArabia/KAIMRC-S590/2021	EPI_ISL_3799858	2021.007	SaudiArabia	20B	GISAID
1731	hCoV-19/SaudiArabia/KAIMRC-S594/2021	EPI_ISL_3799774	2021.122	SaudiArabia	20B	GISAID
1732	hCoV-19/SaudiArabia/KAIMRC-S578/2021	EPI_ISL_3799772	2021.084	SaudiArabia	20B	GISAID
1733	hCoV-19/SaudiArabia/KAIMRC-S476/2021	EPI_ISL_3799784	2021.084	SaudiArabia	20B	GISAID
1734	hCoV-19/Mauritius/P-033852/2020	EPI_ISL_2499910	2021.103	SaudiArabia	20B	GISAID
1735	hCoV-19/Gabon/FF0867/2021	EPI_ISL_11522613	2020.952	Mauritius	20B	GISAID
1736	hCoV-19/Gabon/EE0559/2021	EPI_ISL_11522599	2021.497	Gabon	20B	GISAID
1737	hCoV-19/Mauritius/N4656/2021	EPI_ISL_1827671	2021.418	Gabon	20B	GISAID
1738	hCoV-19/Mauritius/P87341/2021	EPI_ISL_2657353	2021.193	Mauritius	20B	GISAID
1739	hCoV-19/Mauritius/198390/2021	EPI_ISL_2834918	2021.251	Mauritius	20B	GISAID
1740	hCoV-19/Mauritius/340928/2021	EPI_ISL_6475001	2021.418	Mauritius	20B	GISAID
1741	hCoV-19/Mauritius/285840/2021	EPI_ISL_13830558	2021.653	Mauritius	20B	GISAID
1742	hCoV-19/Mauritius/323798/2021	EPI_ISL_6474912	2021.538	Mauritius	20B	GISAID
1743	hCoV-19/Mauritius/282371/2021	EPI_ISL_6472078	2021.61	Mauritius	20B	GISAID
1744	hCoV-19/AntiguaandBarbuda/52171/2021	EPI_ISL_2478964	2021.536	Mauritius	20B	GISAID
1745	hCoV-19/Gabon/GG0216/2021	EPI_ISL_11522604	2021.07	AntiguaandBarbuda	20B	GISAID
1746	hCoV-19/Gambia/0754J/2021	EPI_ISL_1731567	2021.527	Gabon	20B	GISAID
1747	hCoV-19/Angola/CERI-KRISP-K015470/2021	EPI_ISL_2617056	2021.201	Gambia	20B	GISAID
1748	hCoV-19/Benin/462760/2021	EPI_ISL_4566933	2021.366	Angola	20B	GISAID
1749	hCoV-19/Togo/C5894/2021	EPI_ISL_1508821	2021.516	Benin	20B	GISAID
1750	hCoV-19/Senegal/11046385/2021	EPI_ISL_8526378	2021.067	Togo	20B	GISAID
1751	hCoV-19/Gabon/5236/2021	EPI_ISL_8886319	2021.508	Senegal	20B	GISAID
1752	hCoV-19/USA/FL-CDC-ASC210067390/2021	EPI_ISL_4361583	2021.344	Gabon	20B	GISAID
1753	hCoV-19/Liechtenstein/FL-Risch-2150507728/2021	EPI_ISL_3570031	2021.278	USA	20B	GISAID
1754	hCoV-19/Ecuador/178328/2021	EPI_ISL_940777	2021.341	Liechtenstein	20B	GISAID
1755	hCoV-19/Bolivia/SAN-UPCH-0995/2021	EPI_ISL_5147991	2021.01	Ecuador	20B	GISAID
1756	hCoV-19/Venezuela/Car9011/2020	EPI_ISL_16895319	2021.023	Bolivia	20B	GISAID
1757	hCoV-19/Uruguay/RIV-M5/2020	EPI_ISL_747615	2020.589	Venezuela	20B	GISAID
1758	hCoV-19/Chile/AN-267368/2020	EPI_ISL_1167836	2020.343	Uruguay	20B	GISAID
1759	hCoV-19/Paraguay/33612-R2/2020	EPI_ISL_1340750	2020.971	Chile	20B	GISAID
1760	hCoV-19/Paraguay/WOR12903A643/2020	EPI_ISL_6944537	2020.867	Paraguay	20B	GISAID
1761	hCoV-19/Paraguay/iics_11293/2021	EPI_ISL_2444812	2020.466	Paraguay	20B	GISAID
1762	hCoV-19/Argentina/PAIS-G0217/2021	EPI_ISL_2007571	2021.21	Paraguay	20B	GISAID
1763	hCoV-19/Argentina/PAIS-H0112/2020	EPI_ISL_3478877	2021.111	Argentina	20B	GISAID
1764	hCoV-19/Argentina/UW21010858526/2021	EPI_ISL_10515111	2020.679	Argentina	20B	GISAID
1765	hCoV-19/Argentina/PAIS-J00002/2021	EPI_ISL_3149742	2021.021	Argentina	20B	GISAID
1766	hCoV-19/Uruguay/DLSP_648/2020	EPI_ISL_11799567	2021.267	Argentina	20B	GISAID
1767	hCoV-19/Uruguay/DLSP_1734/2020	EPI_ISL_11799586	2020.63	Uruguay	20B	GISAID
1768	hCoV-19/Uruguay/DLSP_284/2020	EPI_ISL_11799595	2020.865	Uruguay	20B	GISAID
1769	hCoV-19/Brazil/AC-FIOCRUZ-34820/2020	EPI_ISL_13498224	2020.534	Uruguay	20B	GISAID
1770	hCoV-19/Uruguay/DLSP_855/2020	EPI_ISL_11799568	2020.687	Brazil	20B	GISAID
1771	hCoV-19/Uruguay/DLSP_1104/2020	EPI_ISL_11814875	2020.712	Uruguay	20B	GISAID
1772	hCoV-19/Brazil/SP-FMRP-151/2020	EPI_ISL_16224670	2020.791	Uruguay	20B	GISAID
1773	hCoV-19/Guyana/50825/2020	EPI_ISL_2230696	2020.458	Brazil	20B	GISAID
1774	hCoV-19/Chile/BI-199851/2020	EPI_ISL_746516	2020.993	Guyana	20B	GISAID
1775	hCoV-19/Chile/RM-110508/2020	EPI_ISL_746563	2020.766	Chile	20B	GISAID
1776	hCoV-19/Argentina/PAIS-A0690/2020	EPI_ISL_4404776	2020.482	Chile	20B	GISAID
1777	hCoV-19/Bolivia/26939/2020	EPI_ISL_837560	2020.43	Argentina	20B	GISAID
1778	hCoV-19/Chile/AR-7926/2021	EPI_ISL_1167804	2020.504	Bolivia	20B	GISAID
1779	hCoV-19/Bolivia/26954/2020	EPI_ISL_837572	2021.001	Chile	20B	GISAID
1780	hCoV-19/Jordan/SR-041/2020	EPI_ISL_429999	2020.193	Bolivia	20B	GISAID
1781	hCoV-19/USA/NY-MSHSPSP-PV21096/2020	EPI_ISL_802329	2020.209	Jordan	20B	GISAID
1782	hCoV-19/USA/MI-UM-10036709269/2020	EPI_ISL_682095	2020.755	USA	20B	GISAID
1783	hCoV-19/Mauritius/P4095/2021	EPI_ISL_13833234	2020.829	USA	20B	GISAID
1784	hCoV-19/Poland/NIPH-NIH-05/2020	EPI_ISL_882960	2021.026	Mauritius	20B	GISAID
1785	hCoV-19/NewZealand/20CV0496/2020	EPI_ISL_622824	2020.827	Poland	20B	GISAID
1786	hCoV-19/Kyrgyzstan/NRL-28168/2020	EPI_ISL_13285371	2020.835	NewZealand	20B	GISAID
1787	hCoV-19/Lithuania/ID2718/2020	EPI_ISL_933943	2020.857	Kyrgyzstan	20B	GISAID
1788	hCoV-19/Netherlands/NB-EMC-321/2020	EPI_ISL_632774	2020.919	Lithuania	20B	GISAID
1789	hCoV-19/Mexico/GUA-InDRE-IBT-101/2020	EPI_ISL_1301548	2020.512	Netherlands	20B	GISAID
1790	hCoV-19/Madagascar/IPM-30943/2020	EPI_ISL_3716589	2020.425	Mexico	20B	GISAID
1791	hCoV-19/Ecuador/UEES-ECU642/2020	EPI_ISL_1443661	2020.633	Madagascar	20B	GISAID
1792	hCoV-19/Ecuador/UEES-ECU421/2020	EPI_ISL_1443643	2020.941	Ecuador	20B	GISAID
1793	hCoV-19/Peru/LIM-UPCH-1894/2021	EPI_ISL_8889886	2020.682	Ecuador	20B	GISAID
1794	hCoV-19/Bolivia/21738/2021	EPI_ISL_2274036	2021.032	Peru	20B	GISAID
1795	hCoV-19/Peru/UCA-INS-010/2021	EPI_ISL_12934533	2021.234	Bolivia	20B	GISAID
1796	hCoV-19/SouthAfrica/KRISP-K002740/2020	EPI_ISL_529738	2021.149	Peru	20B	GISAID
1797	hCoV-19/Vietnam/PIHCM-8332/2020	EPI_ISL_17433648	2020.619	SouthAfrica	20B	GISAID
1798	hCoV-19/Vietnam/PIHCM-8324/2020	EPI_ISL_17433649	2020.952	Vietnam	20B	GISAID
1799	hCoV-19/Uzbekistan/Tashkent-CGB-02/2020	EPI_ISL_1477044	2020.799	Vietnam	20B	GISAID
1800	hCoV-19/Bolivia/SAN-UPCH-1072/2020	EPI_ISL_5147816	2020.786	Uzbekistan	20B	GISAID
1801	hCoV-19/Chile/AR-192891/2020	EPI_ISL_1300456	2020.455	Bolivia	20B	GISAID
1802	hCoV-19/Ghana/WACCBIP-GS277/2020	EPI_ISL_1255183	2020.723	Chile	20B	GISAID
1803	hCoV-19/Ghana/WACCBIP-GS385/2020	EPI_ISL_1255252	2020.939	Ghana	20B	GISAID
1804	hCoV-19/Togo/BMC-50175-20/2020	EPI_ISL_1445275	2020.818	Ghana	20B	GISAID
1805	hCoV-19/Ghana/WACCBIP-GS182/2020	EPI_ISL_1255115	2020.725	Togo	20B	GISAID
1806	hCoV-19/Portugal/IGC_g142/2020	EPI_ISL_960799	2020.646	Ghana	20B	GISAID
1807	hCoV-19/NorthMacedonia/29206/2020	EPI_ISL_954141	2020.977	Portugal	20B	GISAID
1808	hCoV-19/NewZealand/20CV0653/2020	EPI_ISL_707807	2020.977	NorthMacedonia	20B	GISAID
1809	hCoV-19/Indonesia/BA-NIHRD-PME5833/2020	EPI_ISL_775596	2020.922	NewZealand	20B	GISAID
1810	hCoV-19/Botswana/R8B9_BHP_AAB8155/2020	EPI_ISL_1516831	2020.583	Indonesia	20B	GISAID
1811	hCoV-19/SouthAfrica/KRISP-K019353/2021	EPI_ISL_2955473	2020.914	Botswana	20B	GISAID
1812	hCoV-19/Zimbabwe/ZW-25255/2020	EPI_ISL_1191811	2021.437	SouthAfrica	20B	GISAID
1813	hCoV-19/Russia/SPE-CSP-Spb-1742_S55/2020	EPI_ISL_8908388	2020.627	Zimbabwe	20B	GISAID
1814	hCoV-19/Estonia/152468/2021	EPI_ISL_1319362	2020.665	Russia	20B	GISAID
1815	hCoV-19/NorthMacedonia/32922/2021	EPI_ISL_1020138	2021.155	Estonia	20B	GISAID
1816	hCoV-19/Kosovo/ChVir23116/2020	EPI_ISL_1027641	2021.078	NorthMacedonia	20B	GISAID
1817	hCoV-19/Canada/NL-NML-2417/2020	EPI_ISL_1055406	2020.999	Kosovo	20B	GISAID
1818	hCoV-19/Portugal/R252/2020	EPI_ISL_491282	2020.376	Canada	20B	GISAID
1819	hCoV-19/Belgium/rega-0916974/2020	EPI_ISL_734964	2020.398	Portugal	20B	GISAID
1820	hCoV-19/Ecuador/52872/2020	EPI_ISL_491946	2020.709	Belgium	20B	GISAID
1821	hCoV-19/USA/OH-SRL_254602759/2020	EPI_ISL_1941717	2020.406	Ecuador	20B	GISAID
1822	hCoV-19/Netherlands/DR-EMC-10/2020	EPI_ISL_523121	2020.687	USA	20B	GISAID
1823	hCoV-19/Chile/RM-CMM-IN233883987/2020	EPI_ISL_591531	2020.515	Netherlands	20B	GISAID
1824	hCoV-19/Brazil/PE-FIOCRUZ-IAM1805/2020	EPI_ISL_3046165	2020.646	Chile	20B	GISAID
1825	hCoV-19/Canada/SK-NML-8815/2020	EPI_ISL_2883768	2020.592	Brazil	20B	GISAID
1826	hCoV-19/UnitedArabEmirates/4283/2020	EPI_ISL_860051	2020.775	Canada	20B	GISAID
1827	hCoV-19/Brunei/7/2020	EPI_ISL_962878	2020.988	UnitedArabEmirates	20B	GISAID
1828	hCoV-19/Russia/PNZ-CSP-17973_S70/2020	EPI_ISL_8908442	2020.99	Brunei	20B	GISAID
1829	hCoV-19/Ukraine/HCL021165909501/2021	EPI_ISL_4260384	2020.48	Russia	20B	GISAID
1830	hCoV-19/Estonia/Cov1351/2020	EPI_ISL_2642893	2021.032	Ukraine	20B	GISAID
1831	hCoV-19/Nigeria/OS-CV293/2020	EPI_ISL_729972	2020.78	Estonia	20B	GISAID
1832	hCoV-19/Taiwan/06-109-064485/2020	EPI_ISL_12665831	2020.515	Nigeria	20B	GISAID
1833	hCoV-19/Indonesia/JB-GS-WJHL-ITB-GS-304/2020	EPI_ISL_7472597	2020.922	Taiwan	20B	GISAID
1834	hCoV-19/SolomonIslands/SOL007/2020	EPI_ISL_4771889	2020.895	Indonesia	20B	GISAID
1835	hCoV-19/Nigeria/ISTH-E0211/2020	EPI_ISL_14205947	2020.878	SolomonIslands	20B	GISAID
1836	hCoV-19/Lithuania/MR-LUHS-Eilnr189/2020	EPI_ISL_636841	2020.436	Nigeria	20B	GISAID
1837	hCoV-19/Lithuania/MR-LUHS-Eilnr172/2020	EPI_ISL_636604	2020.57	Lithuania	20B	GISAID
1838	hCoV-19/Zimbabwe/ZW-25731/2020	EPI_ISL_1191816	2020.553	Lithuania	20B	GISAID
1839	hCoV-19/Peru/LIM-INS-746/2020	EPI_ISL_1137483	2020.627	Zimbabwe	20B	GISAID
1840	hCoV-19/Botswana/R8B41_BHP_AAA22769/2020	EPI_ISL_1516857	2020.887	Peru	20B	GISAID
1841	hCoV-19/Vietnam/BMH-260321-HA/2021	EPI_ISL_10895772	2020.728	Botswana	20B	GISAID
1842	hCoV-19/Australia/NSW-ICPMR-44517/2023	EPI_ISL_17409021	2021.232	Vietnam	20B	GISAID
1843	hCoV-19/Nepal/NPHL-S-1502/2022	EPI_ISL_12728811	2023.248	Australia	20B	GISAID
1844	hCoV-19/Morocco/IPM20416608/2022	EPI_ISL_13526768	2022.264	Nepal	21K(Omicron)	GISAID
1845	hCoV-19/Rwanda/NRLNAT4277/2021	EPI_ISL_10114825	2022.248	Morocco	21K(Omicron)	GISAID
1846	hCoV-19/Ghana/TRA-2309/2021	EPI_ISL_6939052	2021.938	Rwanda	21K(Omicron)	GISAID
1847	hCoV-19/Mexico/GUA_IBT_IMSS_5909/2022	EPI_ISL_9570221	2021.9	Ghana	21K(Omicron)	GISAID
1848	hCoV-19/USA/AL-ADPH-ADPH_1380/2021	EPI_ISL_9255258	2022.026	Mexico	21K(Omicron)	GISAID
1849	hCoV-19/Congo/FCRM-180-14859/2022	EPI_ISL_11621472	2021.996	USA	21K(Omicron)	GISAID
1850	hCoV-19/UnitedArabEmirates/BTC-10774/2022	EPI_ISL_16800066	2022.015	Congo	21K(Omicron)	GISAID
1851	hCoV-19/Mexico/MOR_InDRE_FB7404_E17314427284_S11716/2022	EPI_ISL_10361164	2022.163	UnitedArabEmirates	21K(Omicron)	GISAID
1852	hCoV-19/Curacao/CW-RIVM-80685/2021	EPI_ISL_8724030	2022.051	Mexico	21K(Omicron)	GISAID
1853	hCoV-19/Bonaire/BQ-RIVM-82752/2022	EPI_ISL_9184761	2021.968	Curacao	21K(Omicron)	GISAID
1854	hCoV-19/Mexico/CMX_InDRE_FB9133_E09314443652_S11883/2022	EPI_ISL_10361333	2022.012	Bonaire	21K(Omicron)	GISAID
1855	hCoV-19/Canada/NB-CHUDGLD-270122-MM01309R/2022	EPI_ISL_10653430	2022.053	Mexico	21K(Omicron)	GISAID
1856	hCoV-19/Guinea/LFHVG-G0508/2021	EPI_ISL_9569722	2022.073	Canada	21K(Omicron)	GISAID
1857	hCoV-19/Liechtenstein/FL-Risch-2211202957/2022	EPI_ISL_8786053	2021.996	Guinea	21K(Omicron)	GISAID
1858	hCoV-19/Mexico/TAM-INMEGEN-53-67/2022	EPI_ISL_9337715	2022.001	Liechtenstein	21K(Omicron)	GISAID
1859	hCoV-19/USA/MI-SHMSU-E11_I_0357_42/2022	EPI_ISL_17421187	2022.045	Mexico	21K(Omicron)	GISAID
1860	hCoV-19/Nigeria/ISTH-E0042/2021	EPI_ISL_12420469	2022.237	USA	21K(Omicron)	GISAID
1861	hCoV-19/USA/OK-OKPHL0014869/2022	EPI_ISL_15557448	2021.988	Nigeria	21K(Omicron)	GISAID
1862	hCoV-19/Mexico/CMX-INER-IBT-1440/2021	EPI_ISL_8930103	2022.24	USA	21K(Omicron)	GISAID
1863	hCoV-19/Mongolia/1642/2022	EPI_ISL_12136615	2021.988	Mexico	21K(Omicron)	GISAID
1864	hCoV-19/Venezuela/Voy1008/2022	EPI_ISL_17385391	2022.095	Mongolia	21K(Omicron)	GISAID
1865	hCoV-19/Denmark/DCGC-292850/2021	EPI_ISL_8346410	2022.034	Venezuela	21K(Omicron)	GISAID
1866	hCoV-19/Turkey/HSGM-F18356/2022	EPI_ISL_9407636	2021.968	Denmark	21K(Omicron)	GISAID
1867	hCoV-19/SouthAfrica/NHLS-UCT-LA-Z755/2021	EPI_ISL_7883649	2022.037	Turkey	21K(Omicron)	GISAID
1868	hCoV-19/Mexico/QUE_IBT_IMSS_1033770LCE-NC/2022	EPI_ISL_12474780	2021.903	SouthAfrica	21K(Omicron)	GISAID
1869	hCoV-19/Romania/MS-4334/2022	EPI_ISL_9967316	2022.108	Mexico	21K(Omicron)	GISAID
1870	hCoV-19/Mozambique/CERI-KRISP-K032746/2021	EPI_ISL_7715450	2022.056	Romania	21K(Omicron)	GISAID
1871	hCoV-19/Ethiopia/ILRI_COVM02887/2021	EPI_ISL_11294998	2021.914	Mozambique	21K(Omicron)	GISAID
1872	hCoV-19/Angola/CERI-KRISP-K037026/2022	EPI_ISL_11017543	2021.988	Ethiopia	21K(Omicron)	GISAID
1873	hCoV-19/ElSalvador/INC-LNSP-169/2022	EPI_ISL_9915385	2022.015	Angola	21K(Omicron)	GISAID
1874	hCoV-19/Denmark/DCGC-287618/2021	EPI_ISL_8200800	2022.059	ElSalvador	21K(Omicron)	GISAID
1875	hCoV-19/Bulgaria/22BG-NC_014466_R24/2022	EPI_ISL_9468386	2021.958	Denmark	21K(Omicron)	GISAID
1876	hCoV-19/Maldives/MAV98829/2022	EPI_ISL_9607091	2022.012	Bulgaria	21K(Omicron)	GISAID
1877	hCoV-19/CaboVerde/1355/2022	EPI_ISL_11270584	2022.023	Maldives	21K(Omicron)	GISAID
1878	hCoV-19/CaboVerde/1434/2022	EPI_ISL_11270569	2022.007	CaboVerde	21K(Omicron)	GISAID
1879	hCoV-19/USA/AR-B016223/2022	EPI_ISL_17136126	2022.007	CaboVerde	21K(Omicron)	GISAID
1880	hCoV-19/USA/CA-CDPH-3000321237/2022	EPI_ISL_11910306	2022.281	USA	21K(Omicron)	GISAID
1881	hCoV-19/Aruba/AW-RIVM-77678/2021	EPI_ISL_8586725	2022.084	USA	21K(Omicron)	GISAID
1882	hCoV-19/Egypt/CPHL-21951/2022	EPI_ISL_12607788	2021.96	Aruba	21K(Omicron)	GISAID
1883	hCoV-19/Jordan/Biolab0653/2022	EPI_ISL_12226156	2022.122	Egypt	21K(Omicron)	GISAID
1884	hCoV-19/Kiribati/KIR054/2022	EPI_ISL_14250571	2022.1	Jordan	21K(Omicron)	GISAID
1885	hCoV-19/Kiribati/KIR041/2022	EPI_ISL_13167518	2022.21	Kiribati	21K(Omicron)	GISAID
1886	hCoV-19/Australia/SA101615/2022	EPI_ISL_9949568	2022.064	Kiribati	21K(Omicron)	GISAID
1887	hCoV-19/Mozambique/B-13/11/2021	EPI_ISL_11325775	2022.075	Australia	21K(Omicron)	GISAID
1888	hCoV-19/SriLanka/aicbu3753/2022	EPI_ISL_8769495	2021.944	Mozambique	21K(Omicron)	GISAID
1889	hCoV-19/Portugal/PT25562/2022	EPI_ISL_9003290	2022.015	SriLanka	21K(Omicron)	GISAID
1890	hCoV-19/Moldova/Nr-5666/2022	EPI_ISL_16176816	2022.023	Portugal	21K(Omicron)	GISAID
1891	hCoV-19/Australia/ACT3989/2022	EPI_ISL_11657376	2022.24	Moldova	21K(Omicron)	GISAID
1892	hCoV-19/Australia/SA3643/2021	EPI_ISL_8373127	2022.163	Australia	21K(Omicron)	GISAID
1893	hCoV-19/Australia/WA1277/2022	EPI_ISL_9595795	2021.979	Australia	21K(Omicron)	GISAID
1894	hCoV-19/Australia/WA1896/2022	EPI_ISL_11000730	2022.086	Australia	21K(Omicron)	GISAID
1895	hCoV-19/Australia/NSW-ICPMR-21642/2022	EPI_ISL_10730368	2022.182	Australia	21K(Omicron)	GISAID
1896	hCoV-19/Panama/SEQ773/2021	EPI_ISL_7882750	2022.136	Australia	21K(Omicron)	GISAID
1897	hCoV-19/Cyprus/CING_71_0501_La/2022	EPI_ISL_13773829	2021.949	Panama	21K(Omicron)	GISAID
1898	hCoV-19/Australia/SA181220/2022	EPI_ISL_12039626	2022.012	Cyprus	21K(Omicron)	GISAID
1899	hCoV-19/Mexico/BCN-INMEGEN-51-216/2021	EPI_ISL_9108706	2022.234	Australia	21K(Omicron)	GISAID
1900	hCoV-19/Benin/BJ-00386/2022	EPI_ISL_14485634	2021.996	Mexico	21K(Omicron)	GISAID
1901	hCoV-19/Mozambique/PNV0073394-A168/2022	EPI_ISL_11325786	2022.001	Benin	21K(Omicron)	GISAID
1902	hCoV-19/Malawi/NHRL-COVseq0160/2021	EPI_ISL_7954900	2022.021	Mozambique	21K(Omicron)	GISAID
1903	hCoV-19/Brazil/PE-NVBS13775GENOV828739078929/2022	EPI_ISL_12235284	2021.922	Malawi	21K(Omicron)	GISAID
1904	hCoV-19/Mexico/GUA_IBT_IMSS_5997/2022	EPI_ISL_9570206	2022.086	Brazil	21K(Omicron)	GISAID
1905	hCoV-19/Lesotho/N36066/2022	EPI_ISL_12956127	2022.034	Mexico	21K(Omicron)	GISAID
1906	hCoV-19/Brazil/SP-HIAE-ID1044/2021	EPI_ISL_8151809	2022.01	Lesotho	21K(Omicron)	GISAID
1907	hCoV-19/Paraguay/431494/2022	EPI_ISL_13147933	2021.971	Brazil	21K(Omicron)	GISAID
1908	hCoV-19/Brazil/PR-FIOCRUZ-ICC1415/2022	EPI_ISL_12842201	2022.095	Paraguay	21K(Omicron)	GISAID
1909	hCoV-19/Eswatini/N34070/2021	EPI_ISL_12954109	2022.026	Brazil	21K(Omicron)	GISAID
1910	hCoV-19/Peru/AYA-INS-15345/2022	EPI_ISL_11526308	2021.977	Eswatini	21K(Omicron)	GISAID
1911	hCoV-19/Andorra/AND-253_220401278001_COV-GC/2022	EPI_ISL_11450479	2022.147	Peru	21K(Omicron)	GISAID
1912	hCoV-19/Algeria/99824/2021	EPI_ISL_10969624	2022.1	Andorra	21K(Omicron)	GISAID
1913	hCoV-19/Madagascar/LA2M-179994/2021	EPI_ISL_13729330	2021.99	Algeria	21K(Omicron)	GISAID
1914	hCoV-19/Zambia/ZMB-128421/2021	EPI_ISL_7988152	2021.947	Madagascar	21K(Omicron)	GISAID
1915	hCoV-19/Mauritius/2644/2022	EPI_ISL_9402432	2021.914	Zambia	21K(Omicron)	GISAID
1916	hCoV-19/Sudan/0058/2022	EPI_ISL_17213627	2022.034	Mauritius	21K(Omicron)	GISAID
1917	hCoV-19/Israel/CVL-8002399/2022	EPI_ISL_9306450	2022.188	Sudan	21K(Omicron)	GISAID
1918	hCoV-19/Andorra/AND-252_213641396501_COV-GC/2021	EPI_ISL_9246207	2022.037	Israel	21K(Omicron)	GISAID
1919	hCoV-19/Rwanda/NRL/EK0701895/2021	EPI_ISL_9878077	2021.974	Andorra	21K(Omicron)	GISAID
1920	hCoV-19/Austria/LB-R00056-S071/2022	EPI_ISL_9321694	2021.985	Rwanda	21K(Omicron)	GISAID
1921	hCoV-19/Belize/CML-478/2022	EPI_ISL_13766629	2022.059	Austria	21K(Omicron)	GISAID
1922	hCoV-19/Algeria/0198/2022	EPI_ISL_13956175	2022.152	Belize	21K(Omicron)	GISAID
1923	hCoV-19/Kazakhstan/NLA_barcode86-16-MN908947_3/2022	EPI_ISL_13717943	2022.067	Algeria	21K(Omicron)	GISAID
1924	hCoV-19/Montenegro/1291892202/2022	EPI_ISL_12152887	2022.075	Kazakhstan	21K(Omicron)	GISAID
1925	hCoV-19/Romania/CT-159ATI/2022	EPI_ISL_9967515	2022.086	Montenegro	21K(Omicron)	GISAID
1926	hCoV-19/Austria/AGES-628670/2022	EPI_ISL_10741482	2022.086	Romania	21K(Omicron)	GISAID
1927	hCoV-19/Finland/R-972/2022	EPI_ISL_12323181	2022.086	Austria	21K(Omicron)	GISAID
1928	hCoV-19/Greece/334449/2022	EPI_ISL_11071900	2022.007	Finland	21K(Omicron)	GISAID
1929	hCoV-19/Spain/MD-HUFA-220232/2022	EPI_ISL_10720807	2022.144	Greece	21K(Omicron)	GISAID
1930	hCoV-19/Lesotho/Ls-73862/2021	EPI_ISL_13101668	2022.149	Spain	21K(Omicron)	GISAID
1931	hCoV-19/Brazil/RJ-LNN08909/2022	EPI_ISL_16031534	2021.944	Lesotho	21K(Omicron)	GISAID
1932	hCoV-19/Zambia/CHAZ-CHS0566/2021	EPI_ISL_10222350	2022.199	Brazil	21K(Omicron)	GISAID
1933	hCoV-19/Malawi/MLW-00418/2022	EPI_ISL_11246725	2021.971	Zambia	21K(Omicron)	GISAID
1934	hCoV-19/Vanuatu/VAN45/2022	EPI_ISL_15640911	2022.048	Malawi	21K(Omicron)	GISAID
1935	hCoV-19/Ecuador/USFQ-2546/2022	EPI_ISL_9489273	2022.278	Vanuatu	21K(Omicron)	GISAID
1936	hCoV-19/Zimbabwe/S_3099_B55/2021	EPI_ISL_9184710	2022.021	Ecuador	21K(Omicron)	GISAID
1937	hCoV-19/Malawi/MLW-00456/2022	EPI_ISL_11246762	2021.955	Zimbabwe	21K(Omicron)	GISAID
1938	hCoV-19/Iran/AN065//2021	EPI_ISL_9735623	2022.089	Malawi	21K(Omicron)	GISAID
1939	hCoV-19/Colombia/VAC-LC-22010506621/2022	EPI_ISL_15975568	2021.977	Iran	21K(Omicron)	GISAID
1940	hCoV-19/HongKong/WHP5189-S4-iseq/2022	EPI_ISL_15169097	2022.012	Colombia	21K(Omicron)	GISAID
1941	hCoV-19/DominicanRepublic/1859047-LNSPDD/2022	EPI_ISL_10398031	2022.021	HongKong	21K(Omicron)	GISAID
1942	hCoV-19/Guatemala/4330-LNS/2022	EPI_ISL_13080818	2022.012	DominicanRepublic	21K(Omicron)	GISAID
1943	hCoV-19/Ecuador/NIC-INSPI-403254/2022	EPI_ISL_11760673	2022.218	Guatemala	21K(Omicron)	GISAID
1944	hCoV-19/Guatemala/INC-LNS-256/2022	EPI_ISL_10952473	2022.147	Ecuador	21K(Omicron)	GISAID
1945	hCoV-19/Chile/AP-2465/2022	EPI_ISL_9191163	2022.103	Guatemala	21K(Omicron)	GISAID
1946	hCoV-19/Argentina/PAIS-G0776/2022	EPI_ISL_9507686	2022.004	Chile	21K(Omicron)	GISAID
1947	hCoV-19/Ethiopia/ILRI_COVM02904/2021	EPI_ISL_11295014	2022.01	Argentina	21K(Omicron)	GISAID
1948	hCoV-19/CentralAfricanRepublic/LNBCSP081/2021	EPI_ISL_17418860	2021.988	Ethiopia	21K(Omicron)	GISAID
1949	hCoV-19/Eswatini/N22795/2021	EPI_ISL_9439218	2021.996	CentralAfricanRepublic	21K(Omicron)	GISAID
1950	hCoV-19/Algeria/92827/2021	EPI_ISL_7880242	2021.911	Eswatini	21K(Omicron)	GISAID
1951	hCoV-19/EastTimor/898261/2022	EPI_ISL_14710807	2021.914	Algeria	21K(Omicron)	GISAID
1952	hCoV-19/Guinea-Bissau/82J1827DE/2022	EPI_ISL_14710809	2022.084	EastTimor	21K(Omicron)	GISAID
1953	hCoV-19/India/LA-NCDC-7909162/2022	EPI_ISL_11063684	2022.001	Guinea-Bissau	21K(Omicron)	GISAID
1954	hCoV-19/France/OCC-GENBIO-56290310444/2022	EPI_ISL_12209717	2022.01	India	21K(Omicron)	GISAID
1955	hCoV-19/Aruba/AW-RIVM-88572/2022	EPI_ISL_10696284	2022.084	France	21K(Omicron)	GISAID
1956	hCoV-19/Togo/NMIMR-TGS-968/2021	EPI_ISL_12627963	2022.133	Aruba	21K(Omicron)	GISAID
1957	hCoV-19/Coted-Ivoire/NMIMR-633358/2021	EPI_ISL_11758616	2021.979	Togo	21K(Omicron)	GISAID
1958	hCoV-19/Iran/AP1889/2022	EPI_ISL_10995273	2021.979	Coted-Ivoire	21K(Omicron)	GISAID
1959	hCoV-19/Malawi/MLW-00459/2022	EPI_ISL_11246765	2022.095	Iran	21K(Omicron)	GISAID
1960	hCoV-19/Morocco/IPM20401712/2022	EPI_ISL_10070718	2022.125	Malawi	21K(Omicron)	GISAID
1961	hCoV-19/Iran/AP183/2022	EPI_ISL_10995285	2022.032	Morocco	21K(Omicron)	GISAID
1962	hCoV-19/Pakistan/NIH-B90-S1/2022	EPI_ISL_15111859	2022.089	Iran	21K(Omicron)	GISAID
1963	hCoV-19/Kenya/ILRI_COVM02495/2021	EPI_ISL_10011584	2022.188	Pakistan	21K(Omicron)	GISAID
1964	hCoV-19/Hunan/YJ5120/2021	EPI_ISL_10584116	2021.999	Kenya	21K(Omicron)	GISAID
1965	hCoV-19/Pakistan/AKU-MAY-R-ILL-56/2022	EPI_ISL_13955278	2021.958	Hunan	21K(Omicron)	GISAID
1966	hCoV-19/Belize/CML-303/2021	EPI_ISL_9670678	2022.034	Pakistan	21K(Omicron)	GISAID
1967	hCoV-19/HongKong/HKU-220213-209/2021	EPI_ISL_9845620	2021.977	Belize	21K(Omicron)	GISAID
1968	hCoV-19/Djibouti/NAMRU3_C594/2022	EPI_ISL_13719641	2021.947	HongKong	21K(Omicron)	GISAID
1969	hCoV-19/Djibouti/NAMRU3_CADJ-121/2021	EPI_ISL_9712281	2022.105	Djibouti	21K(Omicron)	GISAID
1970	hCoV-19/Indonesia/Jember-I017/2022	EPI_ISL_16737014	2021.996	Djibouti	21K(Omicron)	GISAID
1971	hCoV-19/Djibouti/NAMRU3_A905/2022	EPI_ISL_10038196	2022.297	Indonesia	21K(Omicron)	GISAID
1972	hCoV-19/Bonaire/BQ-RIVM-95652/2022	EPI_ISL_11840039	2022.007	Djibouti	21K(Omicron)	GISAID
1973	hCoV-19/Suriname/SR-935/2022	EPI_ISL_9628829	2022.226	Bonaire	21K(Omicron)	GISAID
1974	hCoV-19/Uruguay/DLSP_748/2022	EPI_ISL_12532639	2022.051	Suriname	21K(Omicron)	GISAID
1975	hCoV-19/Palestine/QIBPS-OM_12_S27/2022	EPI_ISL_10550537	2022.04	Uruguay	21K(Omicron)	GISAID
1976	hCoV-19/Congo/RC-463/2021	EPI_ISL_10023554	2022.097	Palestine	21K(Omicron)	GISAID
1977	hCoV-19/Aruba/AW-RIVM-82593/2022	EPI_ISL_9184718	2021.952	Congo	21K(Omicron)	GISAID
1978	hCoV-19/Oman/5222336/2022	EPI_ISL_11989147	2022.021	Aruba	21K(Omicron)	GISAID
1979	hCoV-19/Moldova/F0047/2022	EPI_ISL_11675224	2022.059	Oman	21K(Omicron)	GISAID
1980	hCoV-19/SouthKorea/KDCA32251/2022	EPI_ISL_11404886	2022.108	Moldova	21K(Omicron)	GISAID
1981	hCoV-19/Estonia/RC0583102/2022	EPI_ISL_11287446	2022.144	SouthKorea	21K(Omicron)	GISAID
1982	hCoV-19/France/IDF-APHP-HUPS-662201051932/2022	EPI_ISL_11302912	2022.149	Estonia	21K(Omicron)	GISAID
1983	hCoV-19/SouthKorea/KDCA26287/2022	EPI_ISL_8929350	2022.045	France	21K(Omicron)	GISAID
1984	hCoV-19/Lithuania/LTU000_RSL_118526/2022	EPI_ISL_10316033	2022.012	SouthKorea	21K(Omicron)	GISAID
1985	hCoV-19/Ethiopia/ILRI_COVM02881/2021	EPI_ISL_11294992	2022.084	Lithuania	21K(Omicron)	GISAID
1986	hCoV-19/Peru/ANC-INS-19615/2022	EPI_ISL_13561780	2021.988	Ethiopia	21K(Omicron)	GISAID
1987	hCoV-19/SierraLeone/CPHRL_SEQ_21_297/2021	EPI_ISL_7620047	2022.045	Peru	21K(Omicron)	GISAID
1988	hCoV-19/Honduras/LNV490483-ICGES/2022	EPI_ISL_9983172	2021.897	SierraLeone	21K(Omicron)	GISAID
1989	hCoV-19/Serbia/Belgrade-K596120_1801/2022	EPI_ISL_11704813	2022.007	Honduras	21K(Omicron)	GISAID
1990	hCoV-19/Mexico/CMX-INMEGEN-50-367/2022	EPI_ISL_8797652	2022.048	Serbia	21K(Omicron)	GISAID
1991	hCoV-19/Uruguay/DLSP_1629/2022	EPI_ISL_16385377	2022.018	Mexico	21K(Omicron)	GISAID
1992	hCoV-19/Slovakia/1773/2021	EPI_ISL_9682356	2022.245	Uruguay	21K(Omicron)	GISAID
1993	hCoV-19/Uruguay/DLSP_p2529/2021	EPI_ISL_12532622	2021.999	Slovakia	21K(Omicron)	GISAID
1994	hCoV-19/Mexico/CHP-INMEGEN-49-231/2021	EPI_ISL_8753600	2021.988	Uruguay	21K(Omicron)	GISAID
1995	hCoV-19/Mexico/SLP_IBT_IMSS_6289/2022	EPI_ISL_10436139	2021.993	Mexico	21K(Omicron)	GISAID
1996	hCoV-19/Mexico/GRO-INMEGEN-52-111/2022	EPI_ISL_9206826	2022.103	Mexico	21K(Omicron)	GISAID
1997	hCoV-19/Mexico/JAL_CIAD-IMSS_202201010886/2022	EPI_ISL_10087865	2022.015	Mexico	21K(Omicron)	GISAID
1998	hCoV-19/Belize/CML-483/2022	EPI_ISL_13766634	2022.086	Mexico	21K(Omicron)	GISAID
1999	hCoV-19/Panama/M221774-GMI/2022	EPI_ISL_13105236	2022.149	Belize	21K(Omicron)	GISAID
[truncated: 1,130 more rows]
