# Supplementary material for: Learning the fitness dynamics of pathogens from phylogenies
Source: Nature. 2025 Jan 1;637(8046):683–90. doi: 10.1038/s41586-024-08309-9 (PMC11735385; doi:10.1038/s41586-024-08309-9)
Supplement: Supplementary file 4 — Supplementary Tables 6–13 [file 41586_2024_8309_MOESM4_ESM.zip › 2024-01-00232C-s4/2024-01-00232C-Table_12_Isolates_BPertussis_France.csv]

	Isolate	Accession_number	Collection_time	Country	Continent	Genotype	Source
1	FR3883	ERR2102110	2008	France	Europe	ptxP3/fim3-2	Bouchez et. al. (2018)
2	FR3894	ERR2102111	2008	France	Europe	ptxP3/fim3-1	Bouchez et. al. (2018)
3	FR3903	ERR2102112	2008	France	Europe	ptxP3/fim3-2	Bouchez et. al. (2018)
4	FR3916	ERR2102113	2008	France	Europe	ptxP3/fim3-2	Bouchez et. al. (2018)
5	FR3917	ERR2102114	2008	France	Europe	ptxP3/fim3-2	Bouchez et. al. (2018)
6	FR3919	ERR2102115	2008	France	Europe	ptxP3/fim3-1	Bouchez et. al. (2018)
7	FR3927	ERR2102116	2008	France	Europe	ptxP3/fim3-2	Bouchez et. al. (2018)
8	FR3928	ERR2102117	2008	France	Europe	Others	Bouchez et. al. (2018)
9	FR3940	ERR2102118	2008	France	Europe	ptxP3/fim3-2	Bouchez et. al. (2018)
10	FR3948	ERR2102119	2008	France	Europe	ptxP3/fim3-2	Bouchez et. al. (2018)
11	FR3951	ERR2102120	2008	France	Europe	ptxP3/fim3-2	Bouchez et. al. (2018)
12	FR3955	ERR2102121	2008	France	Europe	ptxP3/fim3-2	Bouchez et. al. (2018)
13	FR3959	ERR2102122	2008	France	Europe	ptxP3/fim3-1	Bouchez et. al. (2018)
14	FR3977	ERR2102123	2008	France	Europe	ptxP3/fim3-2	Bouchez et. al. (2018)
15	FR4208	ERR2102124	2009	France	Europe	ptxP3/fim3-1	Bouchez et. al. (2018)
16	FR4229	ERR2102125	2009	France	Europe	ptxP3/fim3-1	Bouchez et. al. (2018)
17	FR4929	ERR2102126	2009	France	Europe	Others	Bouchez et. al. (2018)
18	FR4930	ERR2102127	2009	France	Europe	Others	Bouchez et. al. (2018)
19	FR4991	ERR2102128	2009	France	Europe	Others	Bouchez et. al. (2018)
20	FR5009	ERR2102129	2011	France	Europe	Others	Bouchez et. al. (2018)
21	FR5029	ERR2102130	2011	France	Europe	ptxP3/fim3-2	Bouchez et. al. (2018)
22	FR5030	ERR2102131	2011	France	Europe	ptxP3/fim3-2	Bouchez et. al. (2018)
23	FR5438	ERR2102132	2013	France	Europe	ptxP3/fim3-1	Bouchez et. al. (2018)
24	FR5439	ERR2102133	2013	France	Europe	ptxP3/fim3-1	Bouchez et. al. (2018)
25	FR5782	ERR2102134	2014	France	Europe	ptxP3/fim3-1	Bouchez et. al. (2018)
26	FR5791	ERR2102135	2014	France	Europe	ptxP3/fim3-2	Bouchez et. al. (2018)
27	FR5793	ERR2102136	2014	France	Europe	ptxP3/fim3-2	Bouchez et. al. (2018)
28	FR5795	ERR2102137	2014	France	Europe	ptxP3/fim3-2	Bouchez et. al. (2018)
29	FR5809	ERR2102138	2014	France	Europe	ptxP3/fim3-1	Bouchez et. al. (2018)
30	FR5810	ERR2102139	2014	France	Europe	ptxP3/fim3-1	Bouchez et. al. (2018)
31	FR5811	ERR2102140	2014	France	Europe	ptxP3/fim3-1	Bouchez et. al. (2018)
32	FR5841	ERR2102141	2014	France	Europe	ptxP3/fim3-2	Bouchez et. al. (2018)
33	FR5859	ERR2102142	2014	France	Europe	ptxP3/fim3-2	Bouchez et. al. (2018)
34	FR5860	ERR2102143	2014	France	Europe	ptxP3/fim3-2	Bouchez et. al. (2018)
35	FR5869	ERR2102144	2014	France	Europe	ptxP3/fim3-1	Bouchez et. al. (2018)
36	FR5899	ERR2102145	2014	France	Europe	ptxP3/fim3-1	Bouchez et. al. (2018)
37	FR5905	ERR2102146	2014	France	Europe	ptxP3/fim3-1	Bouchez et. al. (2018)
38	FR5910	ERR2102147	2014	France	Europe	ptxP3/fim3-1	Bouchez et. al. (2018)
39	FR5920	ERR2102148	2014	France	Europe	ptxP3/fim3-1	Bouchez et. al. (2018)
40	FR5940	ERR2102149	2014	France	Europe	ptxP3/fim3-2	Bouchez et. al. (2018)
41	FR5942	ERR2102150	2014	France	Europe	ptxP3/fim3-2	Bouchez et. al. (2018)
42	FR5943	ERR2102151	2014	France	Europe	ptxP3/fim3-2	Bouchez et. al. (2018)
43	FR5980	ERR2102152	2015	France	Europe	ptxP3/fim3-2	Bouchez et. al. (2018)
44	FR5984	ERR2102153	2015	France	Europe	ptxP3/fim3-2	Bouchez et. al. (2018)
45	FR5985	ERR2102154	2015	France	Europe	ptxP3/fim3-2	Bouchez et. al. (2018)
46	FR5990	ERR2102155	2015	France	Europe	ptxP3/fim3-1	Bouchez et. al. (2018)
47	FR5992	ERR2102156	2015	France	Europe	ptxP3/fim3-2	Bouchez et. al. (2018)
48	FR6005	ERR2102157	2015	France	Europe	ptxP3/fim3-1	Bouchez et. al. (2018)
49	FR6006	ERR2102158	2015	France	Europe	ptxP3/fim3-1	Bouchez et. al. (2018)
50	FR6013	ERR2102159	2015	France	Europe	ptxP3/fim3-1	Bouchez et. al. (2018)
51	FR6022	ERR2102160	2015	France	Europe	ptxP1/fim3-1	Bouchez et. al. (2018)
52	FR6029	ERR2102161	2015	France	Europe	ptxP3/fim3-2	Bouchez et. al. (2018)
53	FR6031	ERR2102162	2015	France	Europe	ptxP3/fim3-2	Bouchez et. al. (2018)
54	FR6050	ERR2102163	2015	France	Europe	ptxP3/fim3-1	Bouchez et. al. (2018)
55	FR0270	ERR5101983	1996	France	Europe	Others	NCBI
56	FR0694	ERR5101984	1999	France	Europe	Others	NCBI
57	FR3469	ERR5101988	2005	France	Europe	ptxP3/fim3-2	Bouchez et al., 2021
58	FR3749	ERR5101986	2007	France	Europe	Others	Bouchez et. al. (2009)
59	FR6595	ERR5101987	2018	France	Europe	ptxP3/fim3-2	Lefrancq & Bouchez et al., 2022
60	FR0432	ERR5101985	1997	France	Europe	ptxP1/fim3-1	Bouchez et al., 2021
61	FR0658	ERR5101989	1998	France	Europe	ptxP3/fim3-1	Lefrancq & Bouchez et al., 2022
62	FR4624	ERR5101990	2009	France	Europe	ptxP3/fim3-2	Lefrancq & Bouchez et al., 2022
63	FR5771	ERR5101991	2013	France	Europe	ptxP3/fim3-2	Lefrancq & Bouchez et al., 2022
64	FR5683	ERR5101992	2013	France	Europe	ptxP3/fim3-1	Lefrancq & Bouchez et al., 2022
65	FR3098	ERR5101993	2004	France	Europe	ptxP1/fim3-1	Lefrancq & Bouchez et al., 2022
66	FR3112	ERR5101994	2004	France	Europe	ptxP3/fim3-2	Lefrancq & Bouchez et al., 2022
67	FR3276	ERR5101995	2005	France	Europe	ptxP3/fim3-2	Lefrancq & Bouchez et al., 2022
68	FR3421	ERR5101996	2005	France	Europe	ptxP3/fim3-2	Lefrancq & Bouchez et al., 2022
69	FR3424	ERR5101997	2005	France	Europe	ptxP3/fim3-2	Lefrancq & Bouchez et al., 2022
70	FR3512	ERR5101998	2006	France	Europe	ptxP3/fim3-2	Lefrancq & Bouchez et al., 2022
71	FR3693	ERR5101999	2007	France	Europe	ptxP3/fim3-1	Bouchez et. al. (2009)
72	FR3705	ERR5102000	2007	France	Europe	ptxP3/fim3-2	Lefrancq & Bouchez et al., 2022
73	FR3708	ERR5102001	2007	France	Europe	ptxP3/fim3-2	Lefrancq & Bouchez et al., 2022
74	FR3793	ERR5102002	2007	France	Europe	ptxP3/fim3-1	Lefrancq & Bouchez et al., 2022
75	FR3925	ERR5102003	2008	France	Europe	ptxP3/fim3-2	Lefrancq & Bouchez et al., 2022
76	FR4028	ERR5102004	2009	France	Europe	ptxP3/fim3-2	Lefrancq & Bouchez et al., 2022
77	FR4068	ERR5102005	2009	France	Europe	ptxP3/fim3-1	Lefrancq & Bouchez et al., 2022
78	FR4072	ERR5102006	2009	France	Europe	ptxP3/fim3-1	Lefrancq & Bouchez et al., 2022
79	FR4591	ERR5102007	2009	France	Europe	ptxP3/fim3-2	Lefrancq & Bouchez et al., 2022
80	FR4596	ERR5102008	2009	France	Europe	ptxP3/fim3-1	Lefrancq & Bouchez et al., 2022
81	FR4611	ERR5102009	2009	France	Europe	ptxP3/fim3-2	Lefrancq & Bouchez et al., 2022
82	FR4612	ERR5102010	2009	France	Europe	ptxP3/fim3-2	NCBI
83	FR4671	ERR5102011	2010	France	Europe	ptxP3/fim3-2	Lefrancq & Bouchez et al., 2022
84	FR4683	ERR5102012	2010	France	Europe	ptxP3/fim3-1	Lefrancq & Bouchez et al., 2022
85	FR4684	ERR5102013	2010	France	Europe	ptxP1/fim3-1	Lefrancq & Bouchez et al., 2022
86	FR4688	ERR5102014	2010	France	Europe	ptxP3/fim3-1	Lefrancq & Bouchez et al., 2022
87	FR4698	ERR5102015	2010	France	Europe	ptxP3/fim3-1	Lefrancq & Bouchez et al., 2022
88	FR4868	ERR5102016	2011	France	Europe	ptxP3/fim3-1	Lefrancq & Bouchez et al., 2022
89	FR4873	ERR5102017	2011	France	Europe	ptxP3/fim3-2	Lefrancq & Bouchez et al., 2022
90	FR4882	ERR5102018	2011	France	Europe	ptxP3/fim3-1	Lefrancq & Bouchez et al., 2022
91	FR4913	ERR5102019	2011	France	Europe	ptxP3/fim3-1	Lefrancq & Bouchez et al., 2022
92	FR4916	ERR5102020	2011	France	Europe	ptxP3/fim3-1	Lefrancq & Bouchez et al., 2022
93	FR4923	ERR5102021	2011	France	Europe	ptxP3/fim3-2	Lefrancq & Bouchez et al., 2022
94	FR4937	ERR5102022	2011	France	Europe	ptxP3/fim3-1	Lefrancq & Bouchez et al., 2022
95	FR4947	ERR5102023	2011	France	Europe	ptxP3/fim3-1	Lefrancq & Bouchez et al., 2022
96	FR4950	ERR5102024	2011	France	Europe	ptxP3/fim3-1	Lefrancq & Bouchez et al., 2022
97	FR4952	ERR5102025	2011	France	Europe	ptxP3/fim3-2	Lefrancq & Bouchez et al., 2022
98	FR4953	ERR5102026	2011	France	Europe	ptxP3/fim3-2	Lefrancq & Bouchez et al., 2022
99	FR4963	ERR5102027	2011	France	Europe	ptxP3/fim3-2	Lefrancq & Bouchez et al., 2022
100	FR4964	ERR5102028	2011	France	Europe	ptxP3/fim3-2	Lefrancq & Bouchez et al., 2022
101	FR5001	ERR5102029	2011	France	Europe	ptxP3/fim3-1	Lefrancq & Bouchez et al., 2022
102	FR5018	ERR5102030	2011	France	Europe	ptxP3/fim3-1	Lefrancq & Bouchez et al., 2022
103	FR5027	ERR5102031	2011	France	Europe	ptxP3/fim3-1	Lefrancq & Bouchez et al., 2022
104	FR5043	ERR5102032	2012	France	Europe	ptxP3/fim3-1	Lefrancq & Bouchez et al., 2022
105	FR5126	ERR5102033	2012	France	Europe	ptxP3/fim3-2	Lefrancq & Bouchez et al., 2022
106	FR5186	ERR5102034	2012	France	Europe	ptxP1/fim3-1	Lefrancq & Bouchez et al., 2022
107	FR5187	ERR5102035	2012	France	Europe	ptxP3/fim3-1	Lefrancq & Bouchez et al., 2022
108	FR5189	ERR5102036	2012	France	Europe	ptxP3/fim3-1	Lefrancq & Bouchez et al., 2022
109	FR5224	ERR5102037	2012	France	Europe	ptxP3/fim3-2	Lefrancq & Bouchez et al., 2022
110	FR5256	ERR5102038	2012	France	Europe	ptxP3/fim3-1	Lefrancq & Bouchez et al., 2022
111	FR5257	ERR5102039	2012	France	Europe	ptxP3/fim3-1	Lefrancq & Bouchez et al., 2022
112	FR5259	ERR5102040	2012	France	Europe	ptxP3/fim3-2	Lefrancq & Bouchez et al., 2022
113	FR5261	ERR5102041	2012	France	Europe	ptxP3/fim3-1	Lefrancq & Bouchez et al., 2022
114	FR5290	ERR5102042	2012	France	Europe	ptxP3/fim3-1	Lefrancq & Bouchez et al., 2022
115	FR5299	ERR5102043	2012	France	Europe	ptxP3/fim3-2	Lefrancq & Bouchez et al., 2022
116	FR5302	ERR5102044	2012	France	Europe	ptxP3/fim3-1	Lefrancq & Bouchez et al., 2022
117	FR5308	ERR5102045	2012	France	Europe	ptxP3/fim3-1	Lefrancq & Bouchez et al., 2022
118	FR5317	ERR5102046	2012	France	Europe	ptxP3/fim3-1	Lefrancq & Bouchez et al., 2022
119	FR5345	ERR5102047	2012	France	Europe	ptxP3/fim3-2	Lefrancq & Bouchez et al., 2022
120	FR5347	ERR5102048	2012	France	Europe	ptxP3/fim3-1	Lefrancq & Bouchez et al., 2022
121	FR5363	ERR5102049	2012	France	Europe	ptxP3/fim3-2	Lefrancq & Bouchez et al., 2022
122	FR5388	ERR5102050	2012	France	Europe	ptxP3/fim3-1	Hegerle et. al. (2014)
123	FR5391	ERR5102051	2012	France	Europe	ptxP3/fim3-1	Lefrancq & Bouchez et al., 2022
124	FR5394	ERR5102052	2012	France	Europe	ptxP3/fim3-1	Lefrancq & Bouchez et al., 2022
125	FR5433	ERR5102053	2013	France	Europe	ptxP3/fim3-1	Lefrancq & Bouchez et al., 2022
126	FR5461	ERR5102054	2013	France	Europe	ptxP3/fim3-2	Lefrancq & Bouchez et al., 2022
127	FR5465	ERR5102055	2013	France	Europe	ptxP3/fim3-2	Lefrancq & Bouchez et al., 2022
128	FR5477	ERR5102056	2013	France	Europe	ptxP3/fim3-1	Lefrancq & Bouchez et al., 2022
129	FR5478	ERR5102057	2013	France	Europe	ptxP3/fim3-1	Lefrancq & Bouchez et al., 2022
130	FR5481	ERR5102058	2013	France	Europe	ptxP3/fim3-2	NCBI
131	FR5490	ERR5102059	2013	France	Europe	ptxP3/fim3-1	NCBI
132	FR5495	ERR5102060	2013	France	Europe	ptxP3/fim3-1	Lefrancq & Bouchez et al., 2022
133	FR5506	ERR5102061	2013	France	Europe	ptxP3/fim3-1	Lefrancq & Bouchez et al., 2022
134	FR5516	ERR5102062	2013	France	Europe	ptxP3/fim3-1	Lefrancq & Bouchez et al., 2022
135	FR5563	ERR5102063	2013	France	Europe	ptxP3/fim3-1	Lefrancq & Bouchez et al., 2022
136	FR5570	ERR5102064	2013	France	Europe	ptxP3/fim3-1	Lefrancq & Bouchez et al., 2022
137	FR5579	ERR5102065	2013	France	Europe	ptxP3/fim3-1	Lefrancq & Bouchez et al., 2022
138	FR5685	ERR5102066	2013	France	Europe	ptxP3/fim3-1	Lefrancq & Bouchez et al., 2022
139	FR5686	ERR5102067	2013	France	Europe	ptxP3/fim3-2	Lefrancq & Bouchez et al., 2022
140	FR5697	ERR5102068	2013	France	Europe	ptxP3/fim3-1	Lefrancq & Bouchez et al., 2022
141	FR5713	ERR5102069	2013	France	Europe	ptxP3/fim3-1	Lefrancq & Bouchez et al., 2022
142	FR5714	ERR5102070	2013	France	Europe	ptxP3/fim3-1	Lefrancq & Bouchez et al., 2022
143	FR5742	ERR5102071	2013	France	Europe	ptxP3/fim3-1	Lefrancq & Bouchez et al., 2022
144	FR5746	ERR5102072	2013	France	Europe	ptxP3/fim3-2	NCBI
145	FR5772	ERR5102073	2013	France	Europe	ptxP3/fim3-1	Lefrancq & Bouchez et al., 2022
146	FR5781	ERR5102074	2013	France	Europe	ptxP3/fim3-1	Lefrancq & Bouchez et al., 2022
147	FR5845	ERR5102075	2014	France	Europe	ptxP3/fim3-1	Lefrancq & Bouchez et al., 2022
148	FR5851	ERR5102076	2014	France	Europe	ptxP3/fim3-1	Lefrancq & Bouchez et al., 2022
149	FR5875	ERR5102077	2014	France	Europe	ptxP3/fim3-1	Lefrancq & Bouchez et al., 2022
150	FR5916	ERR5102078	2014	France	Europe	ptxP3/fim3-1	Lefrancq & Bouchez et al., 2022
151	FR5938	ERR5102079	2014	France	Europe	ptxP3/fim3-1	Lefrancq & Bouchez et al., 2022
152	FR5947	ERR5102080	2014	France	Europe	ptxP3/fim3-2	Lefrancq & Bouchez et al., 2022
153	FR5952	ERR5102081	2014	France	Europe	ptxP3/fim3-1	Lefrancq & Bouchez et al., 2022
154	FR5956	ERR5102082	2014	France	Europe	ptxP3/fim3-1	Lefrancq & Bouchez et al., 2022
155	FR5982	ERR5102083	2015	France	Europe	ptxP3/fim3-1	Lefrancq & Bouchez et al., 2022
156	FR5991	ERR5102084	2015	France	Europe	ptxP3/fim3-1	Lefrancq & Bouchez et al., 2022
157	FR5998	ERR5102085	2015	France	Europe	ptxP3/fim3-1	Lefrancq & Bouchez et al., 2022
158	FR5999	ERR5102086	2015	France	Europe	ptxP3/fim3-1	Lefrancq & Bouchez et al., 2022
159	FR6024	ERR5102087	2015	France	Europe	ptxP3/fim3-1	Lefrancq & Bouchez et al., 2022
160	FR6035	ERR5102088	2015	France	Europe	ptxP3/fim3-2	Lefrancq & Bouchez et al., 2022
161	FR6037	ERR5102089	2015	France	Europe	ptxP3/fim3-1	Lefrancq & Bouchez et al., 2022
162	FR6040	ERR5102090	2015	France	Europe	ptxP3/fim3-2	Lefrancq & Bouchez et al., 2022
163	FR6041	ERR5102091	2015	France	Europe	ptxP3/fim3-1	Lefrancq & Bouchez et al., 2022
164	FR6064	ERR5102092	2016	France	Europe	ptxP3/fim3-1	Lefrancq & Bouchez et al., 2022
165	FR6069	ERR5102093	2016	France	Europe	ptxP3/fim3-1	Lefrancq & Bouchez et al., 2022
166	FR6070	ERR5102094	2016	France	Europe	ptxP3/fim3-1	Lefrancq & Bouchez et al., 2022
167	FR6080	ERR5102095	2016	France	Europe	ptxP3/fim3-1	Lefrancq & Bouchez et al., 2022
168	FR6081	ERR5102096	2016	France	Europe	ptxP3/fim3-1	Lefrancq & Bouchez et al., 2022
169	FR6083	ERR5102097	2016	France	Europe	ptxP3/fim3-1	Lefrancq & Bouchez et al., 2022
170	FR6085	ERR5102098	2016	France	Europe	ptxP3/fim3-1	Lefrancq & Bouchez et al., 2022
171	FR6093	ERR5102099	2016	France	Europe	ptxP3/fim3-2	Lefrancq & Bouchez et al., 2022
172	FR6142	ERR5102100	2016	France	Europe	ptxP3/fim3-1	Lefrancq & Bouchez et al., 2022
173	FR6143	ERR5102101	2016	France	Europe	ptxP3/fim3-1	Lefrancq & Bouchez et al., 2022
174	FR6152	ERR5102102	2016	France	Europe	ptxP3/fim3-2	Lefrancq & Bouchez et al., 2022
175	FR6160	ERR5102103	2016	France	Europe	ptxP3/fim3-1	Lefrancq & Bouchez et al., 2022
176	FR6163	ERR5102104	2016	France	Europe	ptxP3/fim3-1	Lefrancq & Bouchez et al., 2022
177	FR6164	ERR5102105	2016	France	Europe	ptxP3/fim3-2	Lefrancq & Bouchez et al., 2022
178	FR6173	ERR5102106	2016	France	Europe	ptxP3/fim3-2	Lefrancq & Bouchez et al., 2022
179	FR6174	ERR5102107	2016	France	Europe	ptxP3/fim3-2	Lefrancq & Bouchez et al., 2022
180	FR6183	ERR5102108	2017	France	Europe	ptxP3/fim3-1	Lefrancq & Bouchez et al., 2022
181	FR6194	ERR5102109	2017	France	Europe	ptxP3/fim3-1	Lefrancq & Bouchez et al., 2022
182	FR6237	ERR5102110	2017	France	Europe	Others	Lefrancq & Bouchez et al., 2022
183	FR6238	ERR5102111	2017	France	Europe	ptxP3/fim3-1	Lefrancq & Bouchez et al., 2022
184	FR6239	ERR5102112	2017	France	Europe	ptxP3/fim3-1	Lefrancq & Bouchez et al., 2022
185	FR6241	ERR5102113	2017	France	Europe	ptxP3/fim3-1	Lefrancq & Bouchez et al., 2022
186	FR6246	ERR5102114	2017	France	Europe	ptxP3/fim3-1	Lefrancq & Bouchez et al., 2022
187	FR6247	ERR5102115	2017	France	Europe	ptxP3/fim3-1	Lefrancq & Bouchez et al., 2022
188	FR6270	ERR5102116	2017	France	Europe	ptxP3/fim3-2	Lefrancq & Bouchez et al., 2022
189	FR6305	ERR5102117	2017	France	Europe	ptxP3/fim3-1	Lefrancq & Bouchez et al., 2022
190	FR6322	ERR5102118	2017	France	Europe	ptxP3/fim3-1	Lefrancq & Bouchez et al., 2022
191	FR6323	ERR5102119	2017	France	Europe	ptxP3/fim3-1	Lefrancq & Bouchez et al., 2022
192	FR6327	ERR5102120	2017	France	Europe	ptxP3/fim3-1	Lefrancq & Bouchez et al., 2022
193	FR6350	ERR5102121	2017	France	Europe	ptxP3/fim3-1	Lefrancq & Bouchez et al., 2022
194	FR6354	ERR5102122	2017	France	Europe	ptxP3/fim3-1	Lefrancq & Bouchez et al., 2022
195	FR6356	ERR5102123	2017	France	Europe	ptxP3/fim3-1	Lefrancq & Bouchez et al., 2022
196	FR6360	ERR5102124	2017	France	Europe	ptxP3/fim3-1	Lefrancq & Bouchez et al., 2022
197	FR6361	ERR5102125	2017	France	Europe	ptxP3/fim3-1	Lefrancq & Bouchez et al., 2022
198	FR6362	ERR5102126	2017	France	Europe	ptxP3/fim3-1	Lefrancq & Bouchez et al., 2022
199	FR6365	ERR5102127	2017	France	Europe	ptxP3/fim3-1	Lefrancq & Bouchez et al., 2022
200	FR6368	ERR5102128	2017	France	Europe	ptxP3/fim3-1	Lefrancq & Bouchez et al., 2022
201	FR6374	ERR5102129	2017	France	Europe	ptxP3/fim3-1	Lefrancq & Bouchez et al., 2022
202	FR6385	ERR5102130	2017	France	Europe	ptxP3/fim3-1	Lefrancq & Bouchez et al., 2022
203	FR6386	ERR5102131	2017	France	Europe	ptxP3/fim3-1	Lefrancq & Bouchez et al., 2022
204	FR6388	ERR5102132	2017	France	Europe	ptxP3/fim3-1	Lefrancq & Bouchez et al., 2022
205	FR6390	ERR5102133	2017	France	Europe	ptxP3/fim3-1	Lefrancq & Bouchez et al., 2022
206	FR6393	ERR5102134	2017	France	Europe	ptxP3/fim3-1	Lefrancq & Bouchez et al., 2022
207	FR6394	ERR5102135	2017	France	Europe	ptxP3/fim3-1	Lefrancq & Bouchez et al., 2022
208	FR6397	ERR5102136	2017	France	Europe	ptxP3/fim3-1	Lefrancq & Bouchez et al., 2022
209	FR6398	ERR5102137	2017	France	Europe	ptxP3/fim3-1	Lefrancq & Bouchez et al., 2022
210	FR6403	ERR5102138	2017	France	Europe	ptxP3/fim3-1	Lefrancq & Bouchez et al., 2022
211	FR6415	ERR5102139	2017	France	Europe	ptxP3/fim3-2	Lefrancq & Bouchez et al., 2022
212	FR6419	ERR5102140	2017	France	Europe	ptxP3/fim3-1	Lefrancq & Bouchez et al., 2022
213	FR6424	ERR5102141	2017	France	Europe	ptxP3/fim3-1	Lefrancq & Bouchez et al., 2022
214	FR6428	ERR5102142	2018	France	Europe	ptxP3/fim3-1	Lefrancq & Bouchez et al., 2022
215	FR6462	ERR5102143	2018	France	Europe	ptxP3/fim3-2	Lefrancq & Bouchez et al., 2022
216	FR6463	ERR5102144	2018	France	Europe	ptxP3/fim3-1	Lefrancq & Bouchez et al., 2022
217	FR6466	ERR5102145	2018	France	Europe	ptxP3/fim3-2	Lefrancq & Bouchez et al., 2022
218	FR6469	ERR5102146	2018	France	Europe	ptxP3/fim3-1	Lefrancq & Bouchez et al., 2022
219	FR6470	ERR5102147	2018	France	Europe	ptxP3/fim3-1	Lefrancq & Bouchez et al., 2022
220	FR6497	ERR5102148	2018	France	Europe	ptxP3/fim3-1	Lefrancq & Bouchez et al., 2022
221	FR6510	ERR5102149	2018	France	Europe	ptxP3/fim3-1	Lefrancq & Bouchez et al., 2022
222	FR6520	ERR5102150	2018	France	Europe	ptxP3/fim3-1	Lefrancq & Bouchez et al., 2022
223	FR6522	ERR5102151	2018	France	Europe	ptxP3/fim3-1	Lefrancq & Bouchez et al., 2022
224	FR6525	ERR5102152	2018	France	Europe	ptxP3/fim3-1	Lefrancq & Bouchez et al., 2022
225	FR6527	ERR5102153	2018	France	Europe	ptxP3/fim3-1	Lefrancq & Bouchez et al., 2022
226	FR6537	ERR5102154	2018	France	Europe	ptxP3/fim3-1	Lefrancq & Bouchez et al., 2022
227	FR6538	ERR5102155	2018	France	Europe	ptxP3/fim3-1	Lefrancq & Bouchez et al., 2022
228	FR6539	ERR5102156	2018	France	Europe	ptxP3/fim3-2	Lefrancq & Bouchez et al., 2022
229	FR6548	ERR5102157	2018	France	Europe	ptxP3/fim3-1	Lefrancq & Bouchez et al., 2022
230	FR6568	ERR5102158	2018	France	Europe	ptxP3/fim3-1	Lefrancq & Bouchez et al., 2022
231	FR6573	ERR5102159	2018	France	Europe	ptxP3/fim3-1	Lefrancq & Bouchez et al., 2022
232	FR6585	ERR5102160	2018	France	Europe	ptxP3/fim3-1	Lefrancq & Bouchez et al., 2022
233	FR6589	ERR5102161	2018	France	Europe	ptxP3/fim3-1	Lefrancq & Bouchez et al., 2022
234	FR6596	ERR5102162	2018	France	Europe	ptxP3/fim3-2	Lefrancq & Bouchez et al., 2022
235	FR6600	ERR5102163	2018	France	Europe	ptxP3/fim3-2	Lefrancq & Bouchez et al., 2022
236	FR6610	ERR5102164	2018	France	Europe	ptxP3/fim3-1	Lefrancq & Bouchez et al., 2022
237	FR6616	ERR5102165	2018	France	Europe	ptxP3/fim3-2	Lefrancq & Bouchez et al., 2022
238	FR6620	ERR5102166	2018	France	Europe	ptxP3/fim3-1	Lefrancq & Bouchez et al., 2022
239	FR6625	ERR5102167	2018	France	Europe	ptxP3/fim3-1	Lefrancq & Bouchez et al., 2022
240	FR6626	ERR5102168	2018	France	Europe	ptxP3/fim3-2	Lefrancq & Bouchez et al., 2022
241	FR6632	ERR5102169	2018	France	Europe	ptxP3/fim3-1	Lefrancq & Bouchez et al., 2022
242	FR6641	ERR5102170	2018	France	Europe	ptxP3/fim3-2	Lefrancq & Bouchez et al., 2022
243	FR6643	ERR5102171	2018	France	Europe	ptxP3/fim3-1	Lefrancq & Bouchez et al., 2022
244	FR6686	ERR5102172	2018	France	Europe	ptxP3/fim3-1	Lefrancq & Bouchez et al., 2022
245	CIP5456	ERR6044068	1953	France	Europe	Others	Lefrancq & Bouchez et al., 2022
246	FR0063	ERR6044069	1993	France	Europe	ptxP1/fim3-1	Lefrancq & Bouchez et al., 2022
247	FR0095	ERR6044070	1994	France	Europe	ptxP1/fim3-1	Lefrancq & Bouchez et al., 2022
248	FR0096	ERR6044071	1994	France	Europe	ptxP3/fim3-1	Lefrancq & Bouchez et al., 2022
249	FR0099	ERR6044072	1994	France	Europe	ptxP1/fim3-1	Lefrancq & Bouchez et al., 2022
250	FR0101	ERR6044073	1994	France	Europe	ptxP1/fim3-1	Lefrancq & Bouchez et al., 2022
251	FR0102	ERR6044074	1994	France	Europe	ptxP1/fim3-1	Lefrancq & Bouchez et al., 2022
252	FR0103	ERR6044075	1994	France	Europe	ptxP3/fim3-1	Lefrancq & Bouchez et al., 2022
253	FR0105	ERR6044076	1994	France	Europe	ptxP1/fim3-1	Lefrancq & Bouchez et al., 2022
254	FR0106	ERR6044077	1994	France	Europe	ptxP1/fim3-1	Lefrancq & Bouchez et al., 2022
255	FR0107	ERR6044078	1994	France	Europe	ptxP1/fim3-1	Lefrancq & Bouchez et al., 2022
256	FR0108	ERR6044079	1994	France	Europe	ptxP1/fim3-1	Lefrancq & Bouchez et al., 2022
257	FR0109	ERR6044080	1994	France	Europe	ptxP3/fim3-1	Lefrancq & Bouchez et al., 2022
258	FR0117	ERR6044081	1994	France	Europe	ptxP1/fim3-1	Lefrancq & Bouchez et al., 2022
259	FR0118	ERR6044082	1994	France	Europe	ptxP3/fim3-1	Lefrancq & Bouchez et al., 2022
260	FR0122	ERR6044083	1994	France	Europe	ptxP1/fim3-1	Lefrancq & Bouchez et al., 2022
261	FR0128	ERR6044084	1994	France	Europe	ptxP1/fim3-1	Lefrancq & Bouchez et al., 2022
262	FR0134	ERR6044085	1995	France	Europe	ptxP1/fim3-1	Lefrancq & Bouchez et al., 2022
263	FR0135	ERR6044086	1995	France	Europe	ptxP1/fim3-1	Lefrancq & Bouchez et al., 2022
264	FR0138	ERR6044087	1995	France	Europe	ptxP1/fim3-1	Lefrancq & Bouchez et al., 2022
265	FR0142	ERR6044088	1995	France	Europe	ptxP1/fim3-1	Lefrancq & Bouchez et al., 2022
266	FR0143	ERR6044089	1995	France	Europe	ptxP1/fim3-1	Lefrancq & Bouchez et al., 2022
267	FR0144	ERR6044090	1995	France	Europe	ptxP1/fim3-1	Lefrancq & Bouchez et al., 2022
268	FR0145	ERR6044091	1995	France	Europe	ptxP1/fim3-1	Lefrancq & Bouchez et al., 2022
269	FR0146	ERR6044092	1995	France	Europe	ptxP3/fim3-1	Lefrancq & Bouchez et al., 2022
270	FR0147	ERR6044093	1995	France	Europe	ptxP3/fim3-1	Lefrancq & Bouchez et al., 2022
271	FR0148	ERR6044094	1995	France	Europe	ptxP1/fim3-1	Lefrancq & Bouchez et al., 2022
272	FR0149	ERR6044095	1995	France	Europe	ptxP1/fim3-1	Lefrancq & Bouchez et al., 2022
273	FR0150	ERR6044096	1995	France	Europe	Others	Lefrancq & Bouchez et al., 2022
274	FR0151	ERR6044097	1995	France	Europe	ptxP3/fim3-1	Lefrancq & Bouchez et al., 2022
275	FR0152	ERR6044098	1995	France	Europe	ptxP1/fim3-1	Lefrancq & Bouchez et al., 2022
276	FR0157	ERR6044099	1995	France	Europe	ptxP1/fim3-1	Lefrancq & Bouchez et al., 2022
277	FR0158	ERR6044100	1995	France	Europe	ptxP1/fim3-1	Lefrancq & Bouchez et al., 2022
278	FR0159	ERR6044101	1995	France	Europe	ptxP1/fim3-1	Lefrancq & Bouchez et al., 2022
279	FR0160	ERR6044102	1995	France	Europe	ptxP1/fim3-1	Lefrancq & Bouchez et al., 2022
280	FR0161	ERR6044103	1995	France	Europe	ptxP1/fim3-1	Lefrancq & Bouchez et al., 2022
281	FR0162	ERR6044104	1995	France	Europe	ptxP1/fim3-1	Lefrancq & Bouchez et al., 2022
282	FR0163	ERR6044105	1995	France	Europe	ptxP1/fim3-1	Lefrancq & Bouchez et al., 2022
283	FR0164	ERR6044106	1995	France	Europe	ptxP1/fim3-1	Lefrancq & Bouchez et al., 2022
284	FR0167	ERR6044107	1995	France	Europe	ptxP1/fim3-1	Lefrancq & Bouchez et al., 2022
285	FR0168	ERR6044108	1995	France	Europe	ptxP1/fim3-1	Lefrancq & Bouchez et al., 2022
286	FR0169	ERR6044109	1995	France	Europe	ptxP1/fim3-1	Lefrancq & Bouchez et al., 2022
287	FR0170	ERR6044110	1995	France	Europe	ptxP1/fim3-1	Lefrancq & Bouchez et al., 2022
288	FR0171	ERR6044111	1995	France	Europe	ptxP1/fim3-1	Lefrancq & Bouchez et al., 2022
289	FR0172	ERR6044112	1995	France	Europe	ptxP1/fim3-1	Lefrancq & Bouchez et al., 2022
290	FR0173	ERR6044113	1995	France	Europe	ptxP1/fim3-1	Lefrancq & Bouchez et al., 2022
291	FR0181	ERR6044114	1995	France	Europe	ptxP1/fim3-1	Lefrancq & Bouchez et al., 2022
292	FR0182	ERR6044115	1995	France	Europe	ptxP3/fim3-1	Lefrancq & Bouchez et al., 2022
293	FR0183	ERR6044116	1995	France	Europe	ptxP1/fim3-1	Lefrancq & Bouchez et al., 2022
294	FR0184	ERR6044117	1995	France	Europe	ptxP3/fim3-1	Lefrancq & Bouchez et al., 2022
295	FR0185	ERR6044118	1995	France	Europe	ptxP1/fim3-1	Lefrancq & Bouchez et al., 2022
296	FR0186	ERR6044119	1995	France	Europe	ptxP1/fim3-1	Lefrancq & Bouchez et al., 2022
297	FR0187	ERR6044120	1995	France	Europe	ptxP1/fim3-1	Lefrancq & Bouchez et al., 2022
298	FR0190	ERR6044121	1995	France	Europe	ptxP1/fim3-1	Lefrancq & Bouchez et al., 2022
299	FR0197	ERR6044122	1996	France	Europe	ptxP1/fim3-1	Lefrancq & Bouchez et al., 2022
300	FR0199	ERR6044123	1996	France	Europe	ptxP1/fim3-1	Lefrancq & Bouchez et al., 2022
301	FR0201	ERR6044124	1996	France	Europe	ptxP1/fim3-1	Lefrancq & Bouchez et al., 2022
302	FR0216	ERR6044125	1996	France	Europe	ptxP3/fim3-1	Lefrancq & Bouchez et al., 2022
303	FR0217	ERR6044126	1996	France	Europe	ptxP1/fim3-1	Lefrancq & Bouchez et al., 2022
304	FR0218	ERR6044127	1996	France	Europe	ptxP1/fim3-1	Lefrancq & Bouchez et al., 2022
305	FR0219	ERR6044128	1996	France	Europe	ptxP1/fim3-1	Lefrancq & Bouchez et al., 2022
306	FR0220	ERR6044129	1996	France	Europe	ptxP1/fim3-1	Lefrancq & Bouchez et al., 2022
307	FR0221	ERR6044130	1996	France	Europe	ptxP1/fim3-1	Lefrancq & Bouchez et al., 2022
308	FR0222	ERR6044131	1996	France	Europe	ptxP3/fim3-1	Lefrancq & Bouchez et al., 2022
309	FR0223	ERR6044132	1996	France	Europe	ptxP1/fim3-1	Lefrancq & Bouchez et al., 2022
310	FR0224	ERR6044133	1996	France	Europe	ptxP1/fim3-1	Lefrancq & Bouchez et al., 2022
311	FR0234	ERR6044134	1996	France	Europe	ptxP1/fim3-1	Lefrancq & Bouchez et al., 2022
312	FR0236	ERR6044135	1996	France	Europe	ptxP1/fim3-1	Lefrancq & Bouchez et al., 2022
313	FR0238	ERR6044136	1996	France	Europe	ptxP1/fim3-1	Lefrancq & Bouchez et al., 2022
314	FR0248	ERR6044137	1996	France	Europe	ptxP1/fim3-1	Lefrancq & Bouchez et al., 2022
315	FR0265	ERR6044138	1996	France	Europe	ptxP1/fim3-1	Lefrancq & Bouchez et al., 2022
316	FR0267	ERR6044139	1996	France	Europe	ptxP3/fim3-1	Lefrancq & Bouchez et al., 2022
317	FR0288	ERR6044140	1996	France	Europe	ptxP1/fim3-1	Lefrancq & Bouchez et al., 2022
318	FR0314	ERR6044141	1996	France	Europe	ptxP3/fim3-1	Lefrancq & Bouchez et al., 2022
319	FR0335	ERR6044142	1997	France	Europe	ptxP1/fim3-1	Lefrancq & Bouchez et al., 2022
320	FR0350	ERR6044143	1997	France	Europe	ptxP1/fim3-1	Lefrancq & Bouchez et al., 2022
321	FR0353	ERR6044144	1997	France	Europe	ptxP1/fim3-1	Lefrancq & Bouchez et al., 2022
322	FR0355	ERR6044145	1997	France	Europe	ptxP1/fim3-1	Lefrancq & Bouchez et al., 2022
323	FR0371	ERR6044146	1997	France	Europe	ptxP1/fim3-1	Lefrancq & Bouchez et al., 2022
324	FR0385	ERR6044147	1997	France	Europe	ptxP3/fim3-2	Lefrancq & Bouchez et al., 2022
325	FR0415	ERR6044148	1997	France	Europe	ptxP1/fim3-1	Lefrancq & Bouchez et al., 2022
326	FR0434	ERR6044149	1997	France	Europe	ptxP3/fim3-1	Lefrancq & Bouchez et al., 2022
327	FR0461	ERR6044150	1997	France	Europe	ptxP1/fim3-1	Lefrancq & Bouchez et al., 2022
328	FR0507	ERR6044151	1997	France	Europe	ptxP3/fim3-2	Lefrancq & Bouchez et al., 2022
329	FR0619	ERR6044152	1998	France	Europe	ptxP1/fim3-1	Lefrancq & Bouchez et al., 2022
330	FR0624	ERR6044153	1998	France	Europe	ptxP3/fim3-2	Lefrancq & Bouchez et al., 2022
331	FR0626	ERR6044154	1998	France	Europe	ptxP3/fim3-2	Lefrancq & Bouchez et al., 2022
332	FR0627	ERR6044155	1998	France	Europe	ptxP3/fim3-2	Lefrancq & Bouchez et al., 2022
333	FR0628	ERR6044156	1998	France	Europe	ptxP3/fim3-2	Lefrancq & Bouchez et al., 2022
334	FR0629	ERR6044157	1998	France	Europe	ptxP3/fim3-1	Lefrancq & Bouchez et al., 2022
335	FR0630	ERR6044158	1998	France	Europe	ptxP1/fim3-1	Lefrancq & Bouchez et al., 2022
336	FR0631	ERR6044159	1998	France	Europe	ptxP1/fim3-1	Lefrancq & Bouchez et al., 2022
337	FR0632	ERR6044160	1998	France	Europe	ptxP3/fim3-1	Lefrancq & Bouchez et al., 2022
338	FR0633	ERR6044161	1998	France	Europe	Others	Lefrancq & Bouchez et al., 2022
339	FR0636	ERR6044162	1998	France	Europe	ptxP3/fim3-2	Lefrancq & Bouchez et al., 2022
340	FR0645	ERR6044163	1998	France	Europe	ptxP3/fim3-1	Lefrancq & Bouchez et al., 2022
341	FR0646	ERR6044164	1998	France	Europe	ptxP3/fim3-1	Lefrancq & Bouchez et al., 2022
342	FR0647	ERR6044165	1998	France	Europe	ptxP3/fim3-2	Lefrancq & Bouchez et al., 2022
343	FR0649	ERR6044166	1998	France	Europe	ptxP3/fim3-1	Lefrancq & Bouchez et al., 2022
344	FR0650	ERR6044167	1998	France	Europe	ptxP3/fim3-2	Lefrancq & Bouchez et al., 2022
345	FR0651	ERR6044168	1998	France	Europe	ptxP1/fim3-1	Lefrancq & Bouchez et al., 2022
346	FR0652	ERR6044169	1998	France	Europe	ptxP3/fim3-2	Lefrancq & Bouchez et al., 2022
347	FR0653	ERR6044170	1998	France	Europe	ptxP3/fim3-2	Lefrancq & Bouchez et al., 2022
348	FR0654	ERR6044171	1998	France	Europe	ptxP3/fim3-2	Lefrancq & Bouchez et al., 2022
349	FR0656	ERR6044172	1998	France	Europe	ptxP3/fim3-2	Lefrancq & Bouchez et al., 2022
350	FR0660	ERR6044173	1998	France	Europe	ptxP3/fim3-2	Lefrancq & Bouchez et al., 2022
351	FR0664	ERR6044174	1998	France	Europe	ptxP3/fim3-2	Lefrancq & Bouchez et al., 2022
352	FR0677	ERR6044175	1999	France	Europe	ptxP3/fim3-2	Lefrancq & Bouchez et al., 2022
353	FR0683	ERR6044176	1999	France	Europe	ptxP3/fim3-2	Lefrancq & Bouchez et al., 2022
354	FR0710	ERR6044177	1999	France	Europe	ptxP3/fim3-2	Lefrancq & Bouchez et al., 2022
355	FR0732	ERR6044178	1999	France	Europe	ptxP3/fim3-2	Lefrancq & Bouchez et al., 2022
356	FR0736	ERR6044179	1999	France	Europe	ptxP1/fim3-1	Lefrancq & Bouchez et al., 2022
357	FR0746	ERR6044180	1999	France	Europe	ptxP1/fim3-1	Lefrancq & Bouchez et al., 2022
358	FR0788	ERR6044181	1999	France	Europe	ptxP3/fim3-2	Lefrancq & Bouchez et al., 2022
359	FR0809	ERR6044182	1999	France	Europe	ptxP3/fim3-2	Lefrancq & Bouchez et al., 2022
360	FR0813	ERR6044183	1999	France	Europe	ptxP1/fim3-1	Lefrancq & Bouchez et al., 2022
361	FR0817	ERR6044184	1999	France	Europe	ptxP3/fim3-2	Lefrancq & Bouchez et al., 2022
362	FR0854	ERR6044185	2000	France	Europe	ptxP1/fim3-1	Lefrancq & Bouchez et al., 2022
363	FR0856	ERR6044186	2000	France	Europe	ptxP3/fim3-2	Lefrancq & Bouchez et al., 2022
364	FR0857	ERR6044187	2000	France	Europe	ptxP3/fim3-2	Lefrancq & Bouchez et al., 2022
365	FR0896	ERR6044188	2000	France	Europe	ptxP3/fim3-1	Lefrancq & Bouchez et al., 2022
366	FR0903	ERR6044189	2000	France	Europe	ptxP3/fim3-2	Lefrancq & Bouchez et al., 2022
367	FR0923	ERR6044190	2000	France	Europe	ptxP3/fim3-2	Lefrancq & Bouchez et al., 2022
368	FR0931	ERR6044191	2000	France	Europe	ptxP3/fim3-1	Lefrancq & Bouchez et al., 2022
369	FR0933	ERR6044192	2000	France	Europe	ptxP3/fim3-2	Lefrancq & Bouchez et al., 2022
370	FR0951	ERR6044193	2000	France	Europe	ptxP3/fim3-2	Lefrancq & Bouchez et al., 2022
371	FR1007	ERR6044194	2000	France	Europe	ptxP3/fim3-2	Lefrancq & Bouchez et al., 2022
372	FR1015	ERR6044195	2001	France	Europe	ptxP3/fim3-2	Lefrancq & Bouchez et al., 2022
373	FR1020	ERR6044196	2001	France	Europe	ptxP1/fim3-1	Lefrancq & Bouchez et al., 2022
374	FR1042	ERR6044197	2001	France	Europe	ptxP1/fim3-1	Lefrancq & Bouchez et al., 2022
375	FR1061	ERR6044198	2001	France	Europe	ptxP3/fim3-2	Lefrancq & Bouchez et al., 2022
376	FR1072	ERR6044199	2001	France	Europe	ptxP3/fim3-2	Lefrancq & Bouchez et al., 2022
377	FR1074	ERR6044200	2001	France	Europe	ptxP3/fim3-2	Lefrancq & Bouchez et al., 2022
378	FR1088	ERR6044201	2001	France	Europe	ptxP3/fim3-2	Lefrancq & Bouchez et al., 2022
379	FR1092	ERR6044202	2001	France	Europe	ptxP3/fim3-2	Lefrancq & Bouchez et al., 2022
380	FR1113	ERR6044203	2002	France	Europe	ptxP3/fim3-2	Lefrancq & Bouchez et al., 2022
381	FR1123	ERR6044204	2002	France	Europe	ptxP3/fim3-2	Lefrancq & Bouchez et al., 2022
382	FR1125	ERR6044205	2002	France	Europe	ptxP3/fim3-2	Lefrancq & Bouchez et al., 2022
383	FR1126	ERR6044206	2002	France	Europe	ptxP3/fim3-2	Lefrancq & Bouchez et al., 2022
384	FR1129	ERR6044207	2002	France	Europe	ptxP3/fim3-2	Lefrancq & Bouchez et al., 2022
385	FR1141	ERR6044208	2002	France	Europe	ptxP3/fim3-2	Lefrancq & Bouchez et al., 2022
386	FR1148	ERR6044209	2002	France	Europe	ptxP3/fim3-2	Lefrancq & Bouchez et al., 2022
387	FR1156	ERR6044210	2002	France	Europe	ptxP3/fim3-2	Lefrancq & Bouchez et al., 2022
388	FR1164	ERR6044211	2002	France	Europe	ptxP3/fim3-2	Lefrancq & Bouchez et al., 2022
389	FR1169	ERR6044212	2002	France	Europe	ptxP3/fim3-2	Lefrancq & Bouchez et al., 2022
390	FR3013	ERR6044213	2003	France	Europe	ptxP3/fim3-1	Lefrancq & Bouchez et al., 2022
391	FR3015	ERR6044214	2003	France	Europe	ptxP3/fim3-1	Lefrancq & Bouchez et al., 2022
392	FR3016	ERR6044215	2003	France	Europe	ptxP3/fim3-1	Lefrancq & Bouchez et al., 2022
393	FR3018	ERR6044216	2003	France	Europe	ptxP3/fim3-2	Lefrancq & Bouchez et al., 2022
394	FR3019	ERR6044217	2003	France	Europe	ptxP3/fim3-2	Lefrancq & Bouchez et al., 2022
395	FR3020	ERR6044218	2003	France	Europe	ptxP3/fim3-2	Lefrancq & Bouchez et al., 2022
396	FR3021	ERR6044219	2003	France	Europe	ptxP3/fim3-1	Lefrancq & Bouchez et al., 2022
397	FR3022	ERR6044220	2003	France	Europe	ptxP3/fim3-2	Lefrancq & Bouchez et al., 2022
398	FR3026	ERR6044221	2003	France	Europe	ptxP3/fim3-2	Lefrancq & Bouchez et al., 2022
399	FR3027	ERR6044222	2003	France	Europe	ptxP3/fim3-2	Lefrancq & Bouchez et al., 2022
400	FR3029	ERR6044223	2003	France	Europe	ptxP3/fim3-2	Lefrancq & Bouchez et al., 2022
401	FR3030	ERR6044224	2003	France	Europe	ptxP3/fim3-2	Lefrancq & Bouchez et al., 2022
402	FR3034	ERR6044225	2003	France	Europe	ptxP3/fim3-2	Lefrancq & Bouchez et al., 2022
403	FR3037	ERR6044226	2003	France	Europe	ptxP3/fim3-2	Lefrancq & Bouchez et al., 2022
404	FR3039	ERR6044227	2003	France	Europe	ptxP3/fim3-1	Lefrancq & Bouchez et al., 2022
405	FR3041	ERR6044228	2003	France	Europe	ptxP3/fim3-2	Lefrancq & Bouchez et al., 2022
406	FR3042	ERR6044229	2003	France	Europe	ptxP3/fim3-2	Lefrancq & Bouchez et al., 2022
407	FR3044	ERR6044230	2003	France	Europe	ptxP3/fim3-2	Lefrancq & Bouchez et al., 2022
408	FR3050	ERR6044231	2003	France	Europe	ptxP3/fim3-2	Lefrancq & Bouchez et al., 2022
409	FR3055	ERR6044232	2003	France	Europe	ptxP3/fim3-2	Lefrancq & Bouchez et al., 2022
410	FR3056	ERR6044233	2003	France	Europe	ptxP3/fim3-2	Lefrancq & Bouchez et al., 2022
411	FR3063	ERR6044234	2003	France	Europe	ptxP3/fim3-2	Lefrancq & Bouchez et al., 2022
412	FR3067	ERR6044235	2004	France	Europe	ptxP3/fim3-2	Lefrancq & Bouchez et al., 2022
413	FR3070	ERR6044236	2004	France	Europe	ptxP3/fim3-2	Lefrancq & Bouchez et al., 2022
414	FR3080	ERR6044237	2004	France	Europe	ptxP3/fim3-2	Lefrancq & Bouchez et al., 2022
415	FR3094	ERR6044238	2004	France	Europe	ptxP3/fim3-2	Lefrancq & Bouchez et al., 2022
416	FR3097	ERR6044239	2004	France	Europe	ptxP3/fim3-2	Lefrancq & Bouchez et al., 2022
417	FR3103	ERR6044240	2004	France	Europe	ptxP3/fim3-2	Lefrancq & Bouchez et al., 2022
418	FR3114	ERR6044241	2004	France	Europe	ptxP3/fim3-2	Lefrancq & Bouchez et al., 2022
419	FR3116	ERR6044242	2004	France	Europe	ptxP3/fim3-2	Lefrancq & Bouchez et al., 2022
420	FR3118	ERR6044243	2004	France	Europe	ptxP3/fim3-2	Lefrancq & Bouchez et al., 2022
421	FR3127	ERR6044244	2004	France	Europe	ptxP3/fim3-2	Lefrancq & Bouchez et al., 2022
422	FR3138	ERR6044245	2004	France	Europe	ptxP3/fim3-2	Lefrancq & Bouchez et al., 2022
423	FR3162	ERR6044246	2004	France	Europe	ptxP3/fim3-1	Lefrancq & Bouchez et al., 2022
424	FR3173	ERR6044247	2004	France	Europe	ptxP3/fim3-1	Lefrancq & Bouchez et al., 2022
425	FR3182	ERR6044248	2004	France	Europe	ptxP3/fim3-2	Lefrancq & Bouchez et al., 2022
426	FR3183	ERR6044249	2004	France	Europe	ptxP3/fim3-2	Lefrancq & Bouchez et al., 2022
427	FR3184	ERR6044250	2004	France	Europe	ptxP3/fim3-2	Lefrancq & Bouchez et al., 2022
428	FR3187	ERR6044251	2004	France	Europe	ptxP3/fim3-2	Lefrancq & Bouchez et al., 2022
429	FR3197	ERR6044252	2004	France	Europe	ptxP3/fim3-2	Lefrancq & Bouchez et al., 2022
430	FR3204	ERR6044253	2004	France	Europe	ptxP3/fim3-1	Lefrancq & Bouchez et al., 2022
431	FR3208	ERR6044254	2004	France	Europe	ptxP3/fim3-1	Lefrancq & Bouchez et al., 2022
432	FR3290	ERR6044255	2005	France	Europe	ptxP3/fim3-2	Lefrancq & Bouchez et al., 2022
433	FR3316	ERR6044256	2005	France	Europe	ptxP3/fim3-2	Lefrancq & Bouchez et al., 2022
434	FR3349	ERR6044257	2005	France	Europe	ptxP3/fim3-2	Lefrancq & Bouchez et al., 2022
435	FR3375	ERR6044258	2005	France	Europe	ptxP3/fim3-2	Lefrancq & Bouchez et al., 2022
436	FR3386	ERR6044259	2005	France	Europe	ptxP3/fim3-1	Lefrancq & Bouchez et al., 2022
437	FR3436	ERR6044260	2005	France	Europe	ptxP3/fim3-2	Lefrancq & Bouchez et al., 2022
438	FR3446	ERR6044261	2005	France	Europe	ptxP3/fim3-2	Lefrancq & Bouchez et al., 2022
439	FR3455	ERR6044262	2005	France	Europe	ptxP3/fim3-2	Lefrancq & Bouchez et al., 2022
440	FR3466	ERR6044263	2005	France	Europe	ptxP3/fim3-2	Lefrancq & Bouchez et al., 2022
441	FR3483	ERR6044264	2005	France	Europe	ptxP3/fim3-2	Lefrancq & Bouchez et al., 2022
442	FR3500	ERR6044265	2005	France	Europe	ptxP3/fim3-2	Lefrancq & Bouchez et al., 2022
443	FR3510	ERR6044266	2006	France	Europe	ptxP3/fim3-2	Lefrancq & Bouchez et al., 2022
444	FR3534	ERR6044267	2006	France	Europe	ptxP3/fim3-2	Lefrancq & Bouchez et al., 2022
445	FR3560	ERR6044268	2006	France	Europe	ptxP3/fim3-2	Lefrancq & Bouchez et al., 2022
446	FR3561	ERR6044269	2006	France	Europe	ptxP1/fim3-1	Lefrancq & Bouchez et al., 2022
447	FR3562	ERR6044270	2006	France	Europe	ptxP3/fim3-2	Lefrancq & Bouchez et al., 2022
448	FR3574	ERR6044271	2006	France	Europe	ptxP3/fim3-2	Lefrancq & Bouchez et al., 2022
449	FR3578	ERR6044272	2006	France	Europe	ptxP3/fim3-2	Lefrancq & Bouchez et al., 2022
450	FR3598	ERR6044273	2006	France	Europe	ptxP3/fim3-1	Lefrancq & Bouchez et al., 2022
451	FR3608	ERR6044274	2006	France	Europe	ptxP3/fim3-2	Lefrancq & Bouchez et al., 2022
452	FR3635	ERR6044275	2006	France	Europe	ptxP3/fim3-1	Lefrancq & Bouchez et al., 2022
453	FR3658	ERR6044276	2006	France	Europe	ptxP3/fim3-2	Lefrancq & Bouchez et al., 2022
454	FR3665	ERR6044277	2006	France	Europe	ptxP3/fim3-2	Lefrancq & Bouchez et al., 2022
455	FR3700	ERR6044278	2007	France	Europe	ptxP3/fim3-1	Lefrancq & Bouchez et al., 2022
456	FR3710	ERR6044279	2007	France	Europe	ptxP3/fim3-1	Lefrancq & Bouchez et al., 2022
457	FR3722	ERR6044280	2007	France	Europe	ptxP3/fim3-1	Lefrancq & Bouchez et al., 2022
458	FR3736	ERR6044281	2007	France	Europe	ptxP3/fim3-1	Lefrancq & Bouchez et al., 2022
459	FR3741	ERR6044282	2007	France	Europe	ptxP3/fim3-2	Lefrancq & Bouchez et al., 2022
460	FR3744	ERR6044283	2007	France	Europe	ptxP3/fim3-1	Lefrancq & Bouchez et al., 2022
461	FR3745	ERR6044284	2007	France	Europe	ptxP3/fim3-1	Lefrancq & Bouchez et al., 2022
462	FR3747	ERR6044285	2007	France	Europe	ptxP3/fim3-2	Lefrancq & Bouchez et al., 2022
463	FR3753	ERR6044286	2007	France	Europe	ptxP3/fim3-2	Lefrancq & Bouchez et al., 2022
464	FR3774	ERR6044287	2007	France	Europe	ptxP3/fim3-2	Lefrancq & Bouchez et al., 2022
465	FR3782	ERR6044288	2007	France	Europe	ptxP3/fim3-1	Lefrancq & Bouchez et al., 2022
466	FR3933	ERR6044289	2008	France	Europe	ptxP3/fim3-2	This_study
467	FR3934	ERR6044290	2008	France	Europe	ptxP3/fim3-2	This_study
468	FR3958	ERR6044291	2008	France	Europe	ptxP3/fim3-1	Lefrancq & Bouchez et al., 2022
469	FR4012	ERR6044292	2008	France	Europe	ptxP3/fim3-2	Lefrancq & Bouchez et al., 2022
470	FR4021	ERR6044293	2009	France	Europe	ptxP3/fim3-2	Lefrancq & Bouchez et al., 2022
471	FR4030	ERR6044294	2009	France	Europe	ptxP3/fim3-2	Lefrancq & Bouchez et al., 2022
472	FR4031	ERR6044295	2009	France	Europe	ptxP3/fim3-1	Lefrancq & Bouchez et al., 2022
473	FR4054	ERR6044296	2009	France	Europe	ptxP3/fim3-1	Lefrancq & Bouchez et al., 2022
474	FR4058	ERR6044297	2009	France	Europe	ptxP3/fim3-1	Lefrancq & Bouchez et al., 2022
475	FR4069	ERR6044298	2009	France	Europe	Others	Lefrancq & Bouchez et al., 2022
476	FR4074	ERR6044299	2009	France	Europe	ptxP3/fim3-1	Lefrancq & Bouchez et al., 2022
477	FR4102	ERR6044300	2009	France	Europe	ptxP3/fim3-2	Lefrancq & Bouchez et al., 2022
478	FR4115	ERR6044301	2009	France	Europe	ptxP3/fim3-2	Lefrancq & Bouchez et al., 2022
479	FR4200	ERR6044302	2009	France	Europe	Others	Lefrancq & Bouchez et al., 2022
480	FR4206	ERR6044303	2009	France	Europe	Others	Lefrancq & Bouchez et al., 2022
481	FR4207	ERR6044304	2009	France	Europe	ptxP3/fim3-1	Lefrancq & Bouchez et al., 2022
482	FR4212	ERR6044305	2009	France	Europe	ptxP3/fim3-1	Lefrancq & Bouchez et al., 2022
483	FR4215	ERR6044306	2009	France	Europe	Others	Lefrancq & Bouchez et al., 2022
484	FR4575	ERR6044307	2009	France	Europe	ptxP3/fim3-2	Lefrancq & Bouchez et al., 2022
485	FR4593	ERR6044308	2009	France	Europe	ptxP3/fim3-1	Lefrancq & Bouchez et al., 2022
486	FR4598	ERR6044309	2009	France	Europe	ptxP3/fim3-1	Lefrancq & Bouchez et al., 2022
487	FR4600	ERR6044310	2009	France	Europe	ptxP3/fim3-1	Lefrancq & Bouchez et al., 2022
488	FR4602	ERR6044311	2009	France	Europe	ptxP3/fim3-1	Lefrancq & Bouchez et al., 2022
489	FR4604	ERR6044312	2009	France	Europe	ptxP3/fim3-1	Lefrancq & Bouchez et al., 2022
490	FR4633	ERR6044313	2010	France	Europe	ptxP3/fim3-2	Lefrancq & Bouchez et al., 2022
491	FR4650	ERR6044314	2010	France	Europe	ptxP3/fim3-2	Lefrancq & Bouchez et al., 2022
492	FR4651	ERR6044315	2010	France	Europe	ptxP3/fim3-2	Lefrancq & Bouchez et al., 2022
493	FR4652	ERR6044316	2010	France	Europe	ptxP3/fim3-1	Lefrancq & Bouchez et al., 2022
494	FR4654	ERR6044317	2010	France	Europe	ptxP3/fim3-1	Lefrancq & Bouchez et al., 2022
495	FR4655	ERR6044318	2010	France	Europe	ptxP3/fim3-2	Lefrancq & Bouchez et al., 2022
496	FR4656	ERR6044319	2010	France	Europe	ptxP3/fim3-1	Lefrancq & Bouchez et al., 2022
497	FR4659	ERR6044320	2010	France	Europe	ptxP3/fim3-1	Lefrancq & Bouchez et al., 2022
498	FR4660	ERR6044321	2010	France	Europe	ptxP3/fim3-1	Lefrancq & Bouchez et al., 2022
499	FR4661	ERR6044322	2010	France	Europe	ptxP3/fim3-2	Lefrancq & Bouchez et al., 2022
500	FR4666	ERR6044323	2010	France	Europe	ptxP3/fim3-2	Lefrancq & Bouchez et al., 2022
501	FR4667	ERR6044325	2010	France	Europe	ptxP3/fim3-1	Lefrancq & Bouchez et al., 2022
502	FR4668	ERR6044326	2010	France	Europe	ptxP3/fim3-1	Lefrancq & Bouchez et al., 2022
503	FR4673	ERR6044327	2010	France	Europe	ptxP3/fim3-2	Lefrancq & Bouchez et al., 2022
504	FR4674	ERR6044328	2010	France	Europe	ptxP3/fim3-2	Lefrancq & Bouchez et al., 2022
505	FR4680	ERR6044329	2010	France	Europe	ptxP3/fim3-1	Lefrancq & Bouchez et al., 2022
506	FR4681	ERR6044330	2010	France	Europe	ptxP3/fim3-1	Lefrancq & Bouchez et al., 2022
507	FR4685	ERR6044331	2010	France	Europe	ptxP3/fim3-1	Lefrancq & Bouchez et al., 2022
508	FR4686	ERR6044332	2010	France	Europe	ptxP3/fim3-2	Lefrancq & Bouchez et al., 2022
509	FR4687	ERR6044333	2010	France	Europe	ptxP3/fim3-1	Lefrancq & Bouchez et al., 2022
510	FR4693	ERR6044334	2010	France	Europe	ptxP3/fim3-1	Lefrancq & Bouchez et al., 2022
511	FR4696	ERR6044335	2010	France	Europe	ptxP3/fim3-1	Lefrancq & Bouchez et al., 2022
512	FR4697	ERR6044336	2010	France	Europe	ptxP3/fim3-1	Lefrancq & Bouchez et al., 2022
513	FR4699	ERR6044337	2010	France	Europe	ptxP3/fim3-2	Lefrancq & Bouchez et al., 2022
514	FR4700	ERR6044338	2010	France	Europe	ptxP3/fim3-2	Lefrancq & Bouchez et al., 2022
515	FR4702	ERR6044339	2010	France	Europe	ptxP3/fim3-1	Lefrancq & Bouchez et al., 2022
516	FR4703	ERR6044340	2010	France	Europe	ptxP3/fim3-2	Lefrancq & Bouchez et al., 2022
517	FR4706	ERR6044341	2010	France	Europe	ptxP3/fim3-1	Lefrancq & Bouchez et al., 2022
518	FR4707	ERR6044342	2010	France	Europe	ptxP3/fim3-1	Lefrancq & Bouchez et al., 2022
519	FR4708	ERR6044343	2010	France	Europe	ptxP3/fim3-2	Lefrancq & Bouchez et al., 2022
520	FR4710	ERR6044344	2010	France	Europe	ptxP3/fim3-1	Lefrancq & Bouchez et al., 2022
521	FR4717	ERR6044345	2010	France	Europe	ptxP3/fim3-1	Lefrancq & Bouchez et al., 2022
522	FR4718	ERR6044346	2010	France	Europe	ptxP3/fim3-1	Lefrancq & Bouchez et al., 2022
523	FR4719	ERR6044347	2010	France	Europe	ptxP3/fim3-2	Lefrancq & Bouchez et al., 2022
524	FR4731	ERR6044348	2010	France	Europe	ptxP3/fim3-2	Lefrancq & Bouchez et al., 2022
525	FR4732	ERR6044349	2010	France	Europe	ptxP3/fim3-1	Lefrancq & Bouchez et al., 2022
526	FR4734	ERR6044350	2010	France	Europe	ptxP3/fim3-1	Lefrancq & Bouchez et al., 2022
527	FR4736	ERR6044351	2010	France	Europe	ptxP3/fim3-1	Lefrancq & Bouchez et al., 2022
528	FR4740	ERR6044352	2010	France	Europe	ptxP3/fim3-1	Lefrancq & Bouchez et al., 2022
529	FR4803	ERR6044353	2010	France	Europe	ptxP3/fim3-2	Lefrancq & Bouchez et al., 2022
530	FR4804	ERR6044354	2010	France	Europe	ptxP3/fim3-1	Lefrancq & Bouchez et al., 2022
531	FR4805	ERR6044355	2010	France	Europe	ptxP3/fim3-2	Lefrancq & Bouchez et al., 2022
532	FR4806	ERR6044356	2011	France	Europe	ptxP3/fim3-1	Lefrancq & Bouchez et al., 2022
533	FR4807	ERR6044357	2011	France	Europe	ptxP3/fim3-2	Lefrancq & Bouchez et al., 2022
534	FR4808	ERR6044358	2011	France	Europe	Others	Lefrancq & Bouchez et al., 2022
535	FR4860	ERR6044359	2011	France	Europe	ptxP3/fim3-1	Lefrancq & Bouchez et al., 2022
536	FR4864	ERR6044360	2011	France	Europe	ptxP3/fim3-2	Lefrancq & Bouchez et al., 2022
537	FR4866	ERR6044361	2011	France	Europe	ptxP3/fim3-1	Lefrancq & Bouchez et al., 2022
538	FR4867	ERR6044362	2011	France	Europe	ptxP3/fim3-1	Lefrancq & Bouchez et al., 2022
539	FR4871	ERR6044363	2011	France	Europe	ptxP3/fim3-1	Lefrancq & Bouchez et al., 2022
540	FR4883	ERR6044364	2011	France	Europe	ptxP3/fim3-1	Lefrancq & Bouchez et al., 2022
541	FR4887	ERR6044365	2011	France	Europe	ptxP3/fim3-1	Lefrancq & Bouchez et al., 2022
542	FR4888	ERR6044366	2011	France	Europe	ptxP3/fim3-2	Lefrancq & Bouchez et al., 2022
543	FR4892	ERR6044367	2011	France	Europe	ptxP3/fim3-1	Lefrancq & Bouchez et al., 2022
544	FR4895	ERR6044368	2011	France	Europe	ptxP3/fim3-1	Lefrancq & Bouchez et al., 2022
545	FR4896	ERR6044369	2011	France	Europe	ptxP3/fim3-1	Lefrancq & Bouchez et al., 2022
546	FR4897	ERR6044370	2011	France	Europe	ptxP3/fim3-2	Lefrancq & Bouchez et al., 2022
547	FR4900	ERR6044371	2011	France	Europe	ptxP3/fim3-2	Lefrancq & Bouchez et al., 2022
548	FR4901	ERR6044372	2011	France	Europe	ptxP3/fim3-1	Lefrancq & Bouchez et al., 2022
549	FR4902	ERR6044373	2011	France	Europe	ptxP3/fim3-2	Lefrancq & Bouchez et al., 2022
550	FR4903	ERR6044374	2011	France	Europe	ptxP3/fim3-2	Lefrancq & Bouchez et al., 2022
551	FR4906	ERR6044375	2011	France	Europe	ptxP3/fim3-1	Lefrancq & Bouchez et al., 2022
552	FR4907	ERR6044376	2011	France	Europe	ptxP3/fim3-2	Lefrancq & Bouchez et al., 2022
553	FR4908	ERR6044377	2011	France	Europe	ptxP3/fim3-2	Lefrancq & Bouchez et al., 2022
554	FR4910	ERR6044378	2011	France	Europe	ptxP3/fim3-1	Lefrancq & Bouchez et al., 2022
555	FR4911	ERR6044379	2011	France	Europe	ptxP3/fim3-2	Lefrancq & Bouchez et al., 2022
556	FR4915	ERR6044380	2011	France	Europe	ptxP3/fim3-2	Lefrancq & Bouchez et al., 2022
557	FR4918	ERR6044381	2011	France	Europe	ptxP3/fim3-1	Lefrancq & Bouchez et al., 2022
558	FR4919	ERR6044382	2011	France	Europe	ptxP3/fim3-2	Lefrancq & Bouchez et al., 2022
559	FR4920	ERR6044383	2011	France	Europe	ptxP3/fim3-1	Lefrancq & Bouchez et al., 2022
560	FR4922	ERR6044384	2011	France	Europe	ptxP3/fim3-1	Lefrancq & Bouchez et al., 2022
561	FR4924	ERR6044385	2011	France	Europe	ptxP3/fim3-2	Lefrancq & Bouchez et al., 2022
562	FR4925	ERR6044386	2011	France	Europe	ptxP3/fim3-1	Lefrancq & Bouchez et al., 2022
563	FR4926	ERR6044387	2011	France	Europe	ptxP3/fim3-1	Lefrancq & Bouchez et al., 2022
564	FR4928	ERR6044388	2011	France	Europe	ptxP3/fim3-1	Lefrancq & Bouchez et al., 2022
565	FR4931	ERR6044389	2011	France	Europe	ptxP3/fim3-2	Lefrancq & Bouchez et al., 2022
566	FR4932	ERR6044390	2011	France	Europe	ptxP1/fim3-1	Lefrancq & Bouchez et al., 2022
567	FR4934	ERR6044391	2011	France	Europe	ptxP3/fim3-2	Lefrancq & Bouchez et al., 2022
568	FR4935	ERR6044392	2011	France	Europe	ptxP3/fim3-1	Lefrancq & Bouchez et al., 2022
569	FR4936	ERR6044393	2011	France	Europe	ptxP3/fim3-1	Lefrancq & Bouchez et al., 2022
570	FR4939	ERR6044394	2011	France	Europe	ptxP3/fim3-1	Lefrancq & Bouchez et al., 2022
571	FR4940	ERR6044395	2011	France	Europe	ptxP3/fim3-2	Lefrancq & Bouchez et al., 2022
572	FR4941	ERR6044396	2011	France	Europe	ptxP3/fim3-1	Lefrancq & Bouchez et al., 2022
573	FR4942	ERR6044397	2011	France	Europe	ptxP3/fim3-1	Lefrancq & Bouchez et al., 2022
574	FR4943	ERR6044398	2011	France	Europe	ptxP3/fim3-2	Lefrancq & Bouchez et al., 2022
575	FR4944	ERR6044399	2011	France	Europe	ptxP3/fim3-1	Lefrancq & Bouchez et al., 2022
576	FR4946	ERR6044400	2011	France	Europe	ptxP3/fim3-1	Lefrancq & Bouchez et al., 2022
577	FR4949	ERR6044401	2011	France	Europe	ptxP3/fim3-1	Lefrancq & Bouchez et al., 2022
578	FR4954	ERR6044402	2011	France	Europe	ptxP3/fim3-2	Lefrancq & Bouchez et al., 2022
579	FR4955	ERR6044403	2011	France	Europe	ptxP3/fim3-2	Lefrancq & Bouchez et al., 2022
580	FR4956	ERR6044404	2011	France	Europe	ptxP3/fim3-2	Lefrancq & Bouchez et al., 2022
581	FR4957	ERR6044405	2011	France	Europe	ptxP3/fim3-1	Lefrancq & Bouchez et al., 2022
582	FR4958	ERR6044406	2011	France	Europe	ptxP3/fim3-2	Lefrancq & Bouchez et al., 2022
583	FR4959	ERR6044407	2011	France	Europe	ptxP3/fim3-1	Lefrancq & Bouchez et al., 2022
584	FR4960	ERR6044408	2011	France	Europe	ptxP3/fim3-1	Lefrancq & Bouchez et al., 2022
585	FR4961	ERR6044409	2011	France	Europe	ptxP3/fim3-2	Lefrancq & Bouchez et al., 2022
586	FR4962	ERR6044410	2011	France	Europe	ptxP3/fim3-1	Lefrancq & Bouchez et al., 2022
587	FR4965	ERR6044411	2011	France	Europe	ptxP3/fim3-1	Lefrancq & Bouchez et al., 2022
588	FR4967	ERR6044412	2011	France	Europe	ptxP3/fim3-1	Lefrancq & Bouchez et al., 2022
589	FR4969	ERR6044413	2011	France	Europe	ptxP3/fim3-2	Lefrancq & Bouchez et al., 2022
590	FR4970	ERR6044414	2011	France	Europe	ptxP3/fim3-2	Lefrancq & Bouchez et al., 2022
591	FR4972	ERR6044415	2011	France	Europe	ptxP3/fim3-1	Lefrancq & Bouchez et al., 2022
592	FR4979	ERR6044416	2011	France	Europe	ptxP3/fim3-2	Lefrancq & Bouchez et al., 2022
593	FR4980	ERR6044417	2011	France	Europe	ptxP3/fim3-2	Lefrancq & Bouchez et al., 2022
594	FR4981	ERR6044418	2011	France	Europe	ptxP3/fim3-2	Lefrancq & Bouchez et al., 2022
595	FR4984	ERR6044419	2011	France	Europe	ptxP3/fim3-1	Lefrancq & Bouchez et al., 2022
596	FR4987	ERR6044420	2011	France	Europe	ptxP3/fim3-2	Lefrancq & Bouchez et al., 2022
597	FR4988	ERR6044421	2011	France	Europe	ptxP3/fim3-2	Lefrancq & Bouchez et al., 2022
598	FR4989	ERR6044422	2011	France	Europe	ptxP3/fim3-1	Lefrancq & Bouchez et al., 2022
599	FR4990	ERR6044423	2011	France	Europe	ptxP3/fim3-1	Lefrancq & Bouchez et al., 2022
600	FR4992	ERR6044504	2011	France	Europe	ptxP3/fim3-2	Lefrancq & Bouchez et al., 2022
601	FR4993	ERR6044505	2011	France	Europe	ptxP3/fim3-2	Lefrancq & Bouchez et al., 2022
602	FR4994	ERR6044506	2011	France	Europe	ptxP3/fim3-2	Lefrancq & Bouchez et al., 2022
603	FR4995	ERR6044507	2011	France	Europe	Others	Lefrancq & Bouchez et al., 2022
604	FR4996	ERR6044508	2011	France	Europe	Others	Lefrancq & Bouchez et al., 2022
605	FR4998	ERR6044509	2011	France	Europe	ptxP3/fim3-1	Lefrancq & Bouchez et al., 2022
606	FR4999	ERR6044510	2011	France	Europe	ptxP3/fim3-2	Lefrancq & Bouchez et al., 2022
607	FR5000	ERR6044511	2011	France	Europe	ptxP3/fim3-2	Lefrancq & Bouchez et al., 2022
608	FR5002	ERR6044512	2011	France	Europe	ptxP3/fim3-2	Lefrancq & Bouchez et al., 2022
609	FR5003	ERR6044513	2011	France	Europe	ptxP3/fim3-1	Lefrancq & Bouchez et al., 2022
610	FR5005	ERR6044514	2011	France	Europe	ptxP3/fim3-1	Lefrancq & Bouchez et al., 2022
611	FR5006	ERR6044515	2011	France	Europe	ptxP3/fim3-1	Lefrancq & Bouchez et al., 2022
612	FR5010	ERR6044516	2011	France	Europe	ptxP3/fim3-2	Lefrancq & Bouchez et al., 2022
613	FR5013	ERR6044517	2011	France	Europe	ptxP3/fim3-1	Lefrancq & Bouchez et al., 2022
614	FR5014	ERR6044518	2011	France	Europe	ptxP3/fim3-2	Lefrancq & Bouchez et al., 2022
615	FR5017	ERR6044519	2011	France	Europe	ptxP3/fim3-1	Lefrancq & Bouchez et al., 2022
616	FR5019	ERR6044520	2011	France	Europe	ptxP3/fim3-2	Lefrancq & Bouchez et al., 2022
617	FR5025	ERR6044521	2011	France	Europe	ptxP3/fim3-1	Lefrancq & Bouchez et al., 2022
618	FR5028	ERR6044522	2011	France	Europe	ptxP3/fim3-2	Lefrancq & Bouchez et al., 2022
619	FR5031	ERR6044523	2012	France	Europe	ptxP3/fim3-1	Lefrancq & Bouchez et al., 2022
620	FR5032	ERR6044524	2012	France	Europe	ptxP3/fim3-2	Lefrancq & Bouchez et al., 2022
621	FR5033	ERR6044525	2012	France	Europe	ptxP3/fim3-1	Lefrancq & Bouchez et al., 2022
622	FR5034	ERR6044526	2012	France	Europe	ptxP3/fim3-1	Lefrancq & Bouchez et al., 2022
623	FR5035	ERR6044527	2012	France	Europe	ptxP3/fim3-1	Lefrancq & Bouchez et al., 2022
624	FR5036	ERR6044528	2012	France	Europe	ptxP3/fim3-1	Lefrancq & Bouchez et al., 2022
625	FR5037	ERR6044529	2012	France	Europe	ptxP3/fim3-2	Lefrancq & Bouchez et al., 2022
626	FR5038	ERR6044530	2012	France	Europe	ptxP3/fim3-2	Lefrancq & Bouchez et al., 2022
627	FR5039	ERR6044531	2012	France	Europe	ptxP3/fim3-1	Lefrancq & Bouchez et al., 2022
628	FR5040	ERR6044532	2012	France	Europe	ptxP3/fim3-1	Lefrancq & Bouchez et al., 2022
629	FR5045	ERR6044533	2012	France	Europe	ptxP3/fim3-1	Lefrancq & Bouchez et al., 2022
630	FR5046	ERR6044534	2012	France	Europe	ptxP3/fim3-1	Lefrancq & Bouchez et al., 2022
631	FR5047	ERR6044535	2012	France	Europe	ptxP3/fim3-2	Lefrancq & Bouchez et al., 2022
632	FR5069	ERR6044536	2012	France	Europe	ptxP3/fim3-1	Lefrancq & Bouchez et al., 2022
633	FR5081	ERR6044537	2012	France	Europe	ptxP3/fim3-2	Lefrancq & Bouchez et al., 2022
634	FR5082	ERR6044538	2012	France	Europe	ptxP3/fim3-2	Lefrancq & Bouchez et al., 2022
635	FR5085	ERR6044539	2012	France	Europe	ptxP3/fim3-1	Lefrancq & Bouchez et al., 2022
636	FR5086	ERR6044540	2012	France	Europe	ptxP3/fim3-1	Lefrancq & Bouchez et al., 2022
637	FR5088	ERR6044541	2012	France	Europe	ptxP3/fim3-2	Lefrancq & Bouchez et al., 2022
638	FR5127	ERR6044542	2012	France	Europe	ptxP3/fim3-1	Lefrancq & Bouchez et al., 2022
639	FR5128	ERR6044543	2012	France	Europe	ptxP3/fim3-2	Lefrancq & Bouchez et al., 2022
640	FR5129	ERR6044544	2012	France	Europe	ptxP3/fim3-1	Lefrancq & Bouchez et al., 2022
641	FR5130	ERR6044545	2012	France	Europe	ptxP3/fim3-2	Lefrancq & Bouchez et al., 2022
642	FR5131	ERR6044546	2012	France	Europe	ptxP3/fim3-2	Lefrancq & Bouchez et al., 2022
643	FR5132	ERR6044547	2012	France	Europe	ptxP3/fim3-1	Lefrancq & Bouchez et al., 2022
644	FR5133	ERR6044548	2012	France	Europe	ptxP3/fim3-2	Lefrancq & Bouchez et al., 2022
645	FR5134	ERR6044549	2012	France	Europe	ptxP3/fim3-2	Lefrancq & Bouchez et al., 2022
646	FR5135	ERR6044550	2012	France	Europe	ptxP3/fim3-2	Lefrancq & Bouchez et al., 2022
647	FR5136	ERR6044551	2012	France	Europe	ptxP3/fim3-1	Lefrancq & Bouchez et al., 2022
648	FR5291	ERR6044600	2012	France	Europe	ptxP3/fim3-2	Lefrancq & Bouchez et al., 2022
649	FR5298	ERR6044601	2012	France	Europe	ptxP3/fim3-1	Lefrancq & Bouchez et al., 2022
650	FR5300	ERR6044602	2012	France	Europe	ptxP3/fim3-1	Lefrancq & Bouchez et al., 2022
651	FR5301	ERR6044603	2012	France	Europe	ptxP3/fim3-2	Lefrancq & Bouchez et al., 2022
652	FR5303	ERR6044604	2012	France	Europe	ptxP3/fim3-1	Lefrancq & Bouchez et al., 2022
653	FR5304	ERR6044605	2012	France	Europe	ptxP3/fim3-1	Lefrancq & Bouchez et al., 2022
654	FR5305	ERR6044606	2012	France	Europe	ptxP3/fim3-2	Lefrancq & Bouchez et al., 2022
655	FR5306	ERR6044607	2012	France	Europe	ptxP3/fim3-2	Lefrancq & Bouchez et al., 2022
656	FR5309	ERR6044608	2012	France	Europe	ptxP3/fim3-1	Lefrancq & Bouchez et al., 2022
657	FR5310	ERR6044609	2012	France	Europe	ptxP3/fim3-2	Lefrancq & Bouchez et al., 2022
658	FR5311	ERR6044610	2012	France	Europe	ptxP3/fim3-1	Lefrancq & Bouchez et al., 2022
659	FR5312	ERR6044611	2012	France	Europe	ptxP3/fim3-1	Lefrancq & Bouchez et al., 2022
660	FR5313	ERR6044612	2012	France	Europe	ptxP3/fim3-2	Lefrancq & Bouchez et al., 2022
661	FR5314	ERR6044613	2012	France	Europe	ptxP3/fim3-1	Lefrancq & Bouchez et al., 2022
662	FR5318	ERR6044614	2012	France	Europe	ptxP3/fim3-1	Lefrancq & Bouchez et al., 2022
663	FR5319	ERR6044615	2012	France	Europe	ptxP3/fim3-2	Lefrancq & Bouchez et al., 2022
664	FR5320	ERR6044616	2012	France	Europe	ptxP3/fim3-2	Lefrancq & Bouchez et al., 2022
665	FR5321	ERR6044617	2012	France	Europe	ptxP3/fim3-2	Lefrancq & Bouchez et al., 2022
666	FR5324	ERR6044618	2012	France	Europe	ptxP3/fim3-1	Lefrancq & Bouchez et al., 2022
667	FR5325	ERR6044619	2012	France	Europe	ptxP3/fim3-1	Lefrancq & Bouchez et al., 2022
668	FR5326	ERR6044620	2012	France	Europe	ptxP3/fim3-1	Lefrancq & Bouchez et al., 2022
669	FR5329	ERR6044621	2012	France	Europe	ptxP3/fim3-1	Lefrancq & Bouchez et al., 2022
670	FR5331	ERR6044622	2012	France	Europe	ptxP3/fim3-1	Lefrancq & Bouchez et al., 2022
671	FR5332	ERR6044623	2012	France	Europe	ptxP3/fim3-2	Lefrancq & Bouchez et al., 2022
672	FR5333	ERR6044624	2012	France	Europe	ptxP3/fim3-1	Lefrancq & Bouchez et al., 2022
673	FR5336	ERR6044625	2012	France	Europe	ptxP3/fim3-2	Lefrancq & Bouchez et al., 2022
674	FR5337	ERR6044626	2012	France	Europe	ptxP3/fim3-1	Lefrancq & Bouchez et al., 2022
675	FR5338	ERR6044627	2012	France	Europe	ptxP3/fim3-2	Lefrancq & Bouchez et al., 2022
676	FR5339	ERR6044628	2012	France	Europe	ptxP3/fim3-1	Lefrancq & Bouchez et al., 2022
677	FR5340	ERR6044629	2012	France	Europe	ptxP3/fim3-2	Lefrancq & Bouchez et al., 2022
678	FR5344	ERR6044630	2012	France	Europe	Others	Lefrancq & Bouchez et al., 2022
679	FR5346	ERR6044631	2012	France	Europe	ptxP3/fim3-1	Lefrancq & Bouchez et al., 2022
680	FR5351	ERR6044632	2012	France	Europe	ptxP3/fim3-2	Lefrancq & Bouchez et al., 2022
681	FR5352	ERR6044633	2012	France	Europe	Others	Lefrancq & Bouchez et al., 2022
682	FR5353	ERR6044634	2012	France	Europe	ptxP3/fim3-2	Lefrancq & Bouchez et al., 2022
683	FR5354	ERR6044635	2012	France	Europe	ptxP3/fim3-2	Lefrancq & Bouchez et al., 2022
684	FR5355	ERR6044636	2012	France	Europe	ptxP3/fim3-2	Lefrancq & Bouchez et al., 2022
685	FR5356	ERR6044637	2012	France	Europe	ptxP3/fim3-2	Lefrancq & Bouchez et al., 2022
686	FR5357	ERR6044638	2012	France	Europe	ptxP3/fim3-2	Lefrancq & Bouchez et al., 2022
687	FR5358	ERR6044639	2012	France	Europe	ptxP3/fim3-2	Lefrancq & Bouchez et al., 2022
688	FR5359	ERR6044640	2012	France	Europe	ptxP3/fim3-2	Lefrancq & Bouchez et al., 2022
689	FR5360	ERR6044641	2012	France	Europe	ptxP3/fim3-1	Lefrancq & Bouchez et al., 2022
690	FR5361	ERR6044642	2012	France	Europe	ptxP3/fim3-1	Lefrancq & Bouchez et al., 2022
691	FR5362	ERR6044643	2012	France	Europe	ptxP3/fim3-1	Lefrancq & Bouchez et al., 2022
692	FR5367	ERR6044644	2012	France	Europe	ptxP3/fim3-1	Lefrancq & Bouchez et al., 2022
693	FR5390	ERR6044645	2012	France	Europe	ptxP3/fim3-2	Lefrancq & Bouchez et al., 2022
694	FR5392	ERR6044646	2012	France	Europe	ptxP3/fim3-2	Hegerle et. al. (2014)
695	FR5395	ERR6044647	2012	France	Europe	ptxP3/fim3-2	Lefrancq & Bouchez et al., 2022
696	FR5396	ERR6044648	2012	France	Europe	ptxP3/fim3-1	Lefrancq & Bouchez et al., 2022
697	FR5401	ERR6044649	2012	France	Europe	ptxP3/fim3-1	Lefrancq & Bouchez et al., 2022
698	FR5402	ERR6044650	2012	France	Europe	ptxP3/fim3-2	Lefrancq & Bouchez et al., 2022
699	FR5403	ERR6044651	2012	France	Europe	ptxP3/fim3-1	Lefrancq & Bouchez et al., 2022
700	FR5404	ERR6044652	2013	France	Europe	ptxP3/fim3-1	Lefrancq & Bouchez et al., 2022
701	FR5406	ERR6044653	2013	France	Europe	ptxP3/fim3-1	Lefrancq & Bouchez et al., 2022
702	FR5407	ERR6044654	2013	France	Europe	ptxP3/fim3-1	Lefrancq & Bouchez et al., 2022
703	FR5408	ERR6044655	2013	France	Europe	ptxP3/fim3-2	Lefrancq & Bouchez et al., 2022
704	FR5410	ERR6044656	2013	France	Europe	ptxP3/fim3-1	Lefrancq & Bouchez et al., 2022
705	FR5412	ERR6044657	2013	France	Europe	ptxP3/fim3-1	Lefrancq & Bouchez et al., 2022
706	FR5413	ERR6044658	2013	France	Europe	ptxP3/fim3-1	Lefrancq & Bouchez et al., 2022
707	FR5414	ERR6044659	2013	France	Europe	ptxP3/fim3-2	Lefrancq & Bouchez et al., 2022
708	FR5415	ERR6044660	2013	France	Europe	ptxP3/fim3-1	Lefrancq & Bouchez et al., 2022
709	FR5416	ERR6044661	2013	France	Europe	ptxP3/fim3-1	Lefrancq & Bouchez et al., 2022
710	FR5429	ERR6044662	2013	France	Europe	ptxP3/fim3-2	Lefrancq & Bouchez et al., 2022
711	FR5430	ERR6044663	2013	France	Europe	ptxP3/fim3-1	Lefrancq & Bouchez et al., 2022
712	FR5432	ERR6044664	2013	France	Europe	ptxP3/fim3-2	Lefrancq & Bouchez et al., 2022
713	FR5434	ERR6044665	2013	France	Europe	ptxP3/fim3-1	Lefrancq & Bouchez et al., 2022
714	FR5436	ERR6044666	2013	France	Europe	ptxP3/fim3-2	Lefrancq & Bouchez et al., 2022
715	FR5447	ERR6044667	2013	France	Europe	ptxP3/fim3-2	Lefrancq & Bouchez et al., 2022
716	FR5450	ERR6044668	2013	France	Europe	ptxP3/fim3-1	Lefrancq & Bouchez et al., 2022
717	FR5451	ERR6044669	2013	France	Europe	ptxP3/fim3-2	Lefrancq & Bouchez et al., 2022
718	FR5452	ERR6044670	2013	France	Europe	ptxP3/fim3-1	Lefrancq & Bouchez et al., 2022
719	FR5453	ERR6044671	2013	France	Europe	ptxP3/fim3-2	Lefrancq & Bouchez et al., 2022
720	FR5454	ERR6044672	2013	France	Europe	ptxP3/fim3-2	Lefrancq & Bouchez et al., 2022
721	FR5457	ERR6044673	2013	France	Europe	ptxP3/fim3-1	Lefrancq & Bouchez et al., 2022
722	FR5458	ERR6044674	2013	France	Europe	ptxP3/fim3-2	Lefrancq & Bouchez et al., 2022
723	FR5462	ERR6044675	2013	France	Europe	ptxP3/fim3-1	Lefrancq & Bouchez et al., 2022
724	FR5466	ERR6044676	2013	France	Europe	ptxP3/fim3-1	Lefrancq & Bouchez et al., 2022
725	FR5467	ERR6044677	2013	France	Europe	ptxP3/fim3-2	Lefrancq & Bouchez et al., 2022
726	FR5468	ERR6044678	2013	France	Europe	ptxP3/fim3-2	Lefrancq & Bouchez et al., 2022
727	FR5469	ERR6044679	2013	France	Europe	ptxP3/fim3-2	Lefrancq & Bouchez et al., 2022
728	FR5470	ERR6044680	2013	France	Europe	ptxP3/fim3-2	Lefrancq & Bouchez et al., 2022
729	FR5471	ERR6044681	2013	France	Europe	ptxP3/fim3-1	Lefrancq & Bouchez et al., 2022
730	FR5473	ERR6044682	2013	France	Europe	ptxP3/fim3-2	Lefrancq & Bouchez et al., 2022
731	FR5476	ERR6044683	2013	France	Europe	ptxP3/fim3-1	Lefrancq & Bouchez et al., 2022
732	FR5479	ERR6044684	2013	France	Europe	ptxP3/fim3-2	Lefrancq & Bouchez et al., 2022
733	FR5482	ERR6044685	2013	France	Europe	ptxP3/fim3-2	Lefrancq & Bouchez et al., 2022
734	FR5483	ERR6044686	2013	France	Europe	ptxP3/fim3-1	Lefrancq & Bouchez et al., 2022
735	FR5484	ERR6044687	2013	France	Europe	ptxP3/fim3-2	Lefrancq & Bouchez et al., 2022
736	FR5485	ERR6044688	2013	France	Europe	ptxP3/fim3-1	Lefrancq & Bouchez et al., 2022
737	FR5486	ERR6044689	2013	France	Europe	ptxP3/fim3-2	Lefrancq & Bouchez et al., 2022
738	FR5487	ERR6044690	2013	France	Europe	ptxP3/fim3-1	Lefrancq & Bouchez et al., 2022
739	FR5488	ERR6044691	2013	France	Europe	ptxP3/fim3-1	Lefrancq & Bouchez et al., 2022
740	FR5493	ERR6044692	2013	France	Europe	ptxP3/fim3-2	Lefrancq & Bouchez et al., 2022
741	FR5494	ERR6044693	2013	France	Europe	ptxP3/fim3-1	Lefrancq & Bouchez et al., 2022
742	FR5497	ERR6044694	2013	France	Europe	Others	Lefrancq & Bouchez et al., 2022
743	FR5498	ERR6044695	2013	France	Europe	ptxP3/fim3-2	Lefrancq & Bouchez et al., 2022
744	FR5505	ERR6044696	2013	France	Europe	ptxP3/fim3-2	Lefrancq & Bouchez et al., 2022
745	FR5508	ERR6044697	2013	France	Europe	ptxP3/fim3-1	Lefrancq & Bouchez et al., 2022
746	FR5509	ERR6044698	2013	France	Europe	ptxP3/fim3-2	Lefrancq & Bouchez et al., 2022
747	FR5510	ERR6044699	2013	France	Europe	ptxP3/fim3-1	Lefrancq & Bouchez et al., 2022
748	FR5512	ERR6044700	2013	France	Europe	ptxP3/fim3-1	Lefrancq & Bouchez et al., 2022
749	FR5513	ERR6044701	2013	France	Europe	ptxP3/fim3-1	Lefrancq & Bouchez et al., 2022
750	FR5515	ERR6044702	2013	France	Europe	ptxP3/fim3-1	Lefrancq & Bouchez et al., 2022
751	FR5532	ERR6044703	2013	France	Europe	ptxP3/fim3-2	Lefrancq & Bouchez et al., 2022
752	FR5533	ERR6044704	2013	France	Europe	ptxP3/fim3-2	Lefrancq & Bouchez et al., 2022
753	FR5534	ERR6044705	2013	France	Europe	ptxP3/fim3-2	Lefrancq & Bouchez et al., 2022
754	FR5535	ERR6044706	2013	France	Europe	ptxP3/fim3-1	Lefrancq & Bouchez et al., 2022
755	FR5536	ERR6044707	2013	France	Europe	ptxP3/fim3-2	Lefrancq & Bouchez et al., 2022
756	FR5537	ERR6044708	2013	France	Europe	ptxP3/fim3-2	Lefrancq & Bouchez et al., 2022
757	FR5538	ERR6044709	2013	France	Europe	ptxP3/fim3-1	Lefrancq & Bouchez et al., 2022
758	FR5539	ERR6044710	2013	France	Europe	ptxP3/fim3-2	Lefrancq & Bouchez et al., 2022
759	FR5541	ERR6044711	2013	France	Europe	ptxP3/fim3-1	Lefrancq & Bouchez et al., 2022
760	FR5542	ERR6044712	2013	France	Europe	ptxP3/fim3-1	Lefrancq & Bouchez et al., 2022
761	FR5543	ERR6044713	2013	France	Europe	ptxP3/fim3-2	Lefrancq & Bouchez et al., 2022
762	FR5544	ERR6044714	2013	France	Europe	ptxP3/fim3-1	Lefrancq & Bouchez et al., 2022
763	FR5547	ERR6044715	2013	France	Europe	ptxP3/fim3-2	Lefrancq & Bouchez et al., 2022
764	FR5548	ERR6044716	2013	France	Europe	ptxP3/fim3-1	Lefrancq & Bouchez et al., 2022
765	FR5549	ERR6044717	2013	France	Europe	ptxP3/fim3-1	Lefrancq & Bouchez et al., 2022
766	FR5550	ERR6044718	2013	France	Europe	ptxP3/fim3-2	Lefrancq & Bouchez et al., 2022
767	FR5551	ERR6044719	2013	France	Europe	ptxP3/fim3-1	Lefrancq & Bouchez et al., 2022
768	FR5552	ERR6044720	2013	France	Europe	ptxP3/fim3-1	Lefrancq & Bouchez et al., 2022
769	FR5555	ERR6044721	2013	France	Europe	ptxP3/fim3-2	Lefrancq & Bouchez et al., 2022
770	FR5556	ERR6044722	2013	France	Europe	ptxP3/fim3-2	Lefrancq & Bouchez et al., 2022
771	FR5559	ERR6044723	2013	France	Europe	ptxP3/fim3-2	Lefrancq & Bouchez et al., 2022
772	FR5560	ERR6044724	2013	France	Europe	ptxP3/fim3-1	Lefrancq & Bouchez et al., 2022
773	FR5564	ERR6044725	2013	France	Europe	ptxP3/fim3-2	Lefrancq & Bouchez et al., 2022
774	FR5565	ERR6044726	2013	France	Europe	ptxP3/fim3-1	Lefrancq & Bouchez et al., 2022
775	FR5566	ERR6044727	2013	France	Europe	ptxP3/fim3-2	Lefrancq & Bouchez et al., 2022
776	FR5568	ERR6044728	2013	France	Europe	ptxP3/fim3-2	Lefrancq & Bouchez et al., 2022
777	FR5569	ERR6044729	2013	France	Europe	ptxP3/fim3-2	Lefrancq & Bouchez et al., 2022
778	FR5571	ERR6044730	2013	France	Europe	ptxP3/fim3-2	Lefrancq & Bouchez et al., 2022
779	FR5572	ERR6044731	2013	France	Europe	ptxP3/fim3-2	Lefrancq & Bouchez et al., 2022
780	FR5573	ERR6044732	2013	France	Europe	ptxP3/fim3-1	Lefrancq & Bouchez et al., 2022
781	FR5574	ERR6044733	2013	France	Europe	ptxP3/fim3-1	Lefrancq & Bouchez et al., 2022
782	FR5575	ERR6044734	2013	France	Europe	ptxP3/fim3-2	Lefrancq & Bouchez et al., 2022
783	FR5576	ERR6044735	2013	France	Europe	ptxP3/fim3-2	Lefrancq & Bouchez et al., 2022
784	FR5577	ERR6044736	2013	France	Europe	ptxP3/fim3-2	Lefrancq & Bouchez et al., 2022
785	FR5677	ERR6044737	2013	France	Europe	ptxP3/fim3-2	Lefrancq & Bouchez et al., 2022
786	FR5679	ERR6044738	2013	France	Europe	ptxP3/fim3-2	Lefrancq & Bouchez et al., 2022
787	FR5680	ERR6044739	2013	France	Europe	ptxP3/fim3-1	Lefrancq & Bouchez et al., 2022
788	FR5681	ERR6044740	2013	France	Europe	ptxP3/fim3-2	Lefrancq & Bouchez et al., 2022
789	FR5684	ERR6044741	2013	France	Europe	ptxP3/fim3-1	Lefrancq & Bouchez et al., 2022
790	FR5687	ERR6044742	2013	France	Europe	ptxP3/fim3-2	Lefrancq & Bouchez et al., 2022
791	FR5695	ERR6044743	2013	France	Europe	ptxP3/fim3-1	Lefrancq & Bouchez et al., 2022
792	FR5703	ERR6044744	2013	France	Europe	ptxP3/fim3-2	Lefrancq & Bouchez et al., 2022
793	FR5709	ERR6044745	2013	France	Europe	ptxP3/fim3-1	Lefrancq & Bouchez et al., 2022
794	FR5710	ERR6044746	2013	France	Europe	ptxP3/fim3-2	Lefrancq & Bouchez et al., 2022
795	FR5711	ERR6044747	2013	France	Europe	ptxP3/fim3-1	Lefrancq & Bouchez et al., 2022
796	FR5719	ERR6044748	2013	France	Europe	ptxP3/fim3-1	Lefrancq & Bouchez et al., 2022
797	FR5730	ERR6044749	2013	France	Europe	ptxP3/fim3-2	Lefrancq & Bouchez et al., 2022
798	FR5731	ERR6044750	2013	France	Europe	ptxP1/fim3-1	Lefrancq & Bouchez et al., 2022
799	FR5732	ERR6044751	2013	France	Europe	ptxP3/fim3-2	Lefrancq & Bouchez et al., 2022
800	FR5739	ERR6044752	2013	France	Europe	ptxP3/fim3-1	Lefrancq & Bouchez et al., 2022
801	FR5740	ERR6044753	2013	France	Europe	ptxP3/fim3-1	Lefrancq & Bouchez et al., 2022
802	FR5741	ERR6044754	2013	France	Europe	ptxP1/fim3-1	Lefrancq & Bouchez et al., 2022
803	FR5744	ERR6044755	2013	France	Europe	ptxP3/fim3-1	Lefrancq & Bouchez et al., 2022
804	FR5748	ERR6044756	2013	France	Europe	ptxP3/fim3-2	Lefrancq & Bouchez et al., 2022
805	FR5749	ERR6044757	2013	France	Europe	ptxP3/fim3-1	Lefrancq & Bouchez et al., 2022
806	FR5750	ERR6044758	2013	France	Europe	ptxP3/fim3-1	Lefrancq & Bouchez et al., 2022
807	FR5751	ERR6044759	2013	France	Europe	ptxP3/fim3-2	Lefrancq & Bouchez et al., 2022
808	FR5752	ERR6044760	2013	France	Europe	ptxP3/fim3-2	Lefrancq & Bouchez et al., 2022
809	FR5754	ERR6044761	2013	France	Europe	ptxP3/fim3-1	Lefrancq & Bouchez et al., 2022
810	FR5755	ERR6044762	2013	France	Europe	ptxP3/fim3-2	Lefrancq & Bouchez et al., 2022
811	FR5756	ERR6044763	2013	France	Europe	ptxP3/fim3-2	Lefrancq & Bouchez et al., 2022
812	FR5762	ERR6044764	2013	France	Europe	ptxP3/fim3-2	Lefrancq & Bouchez et al., 2022
813	FR5763	ERR6044765	2013	France	Europe	ptxP3/fim3-2	Lefrancq & Bouchez et al., 2022
814	FR5764	ERR6044766	2013	France	Europe	ptxP3/fim3-1	Lefrancq & Bouchez et al., 2022
815	FR5773	ERR6044767	2013	France	Europe	ptxP3/fim3-2	Lefrancq & Bouchez et al., 2022
816	FR5774	ERR6044768	2013	France	Europe	ptxP3/fim3-1	Lefrancq & Bouchez et al., 2022
817	FR5776	ERR6044769	2013	France	Europe	ptxP3/fim3-1	Lefrancq & Bouchez et al., 2022
818	FR5777	ERR6044770	2013	France	Europe	ptxP3/fim3-2	Lefrancq & Bouchez et al., 2022
819	FR5778	ERR6044771	2013	France	Europe	ptxP3/fim3-1	Lefrancq & Bouchez et al., 2022
820	FR5787	ERR6044772	2014	France	Europe	ptxP1/fim3-1	Lefrancq & Bouchez et al., 2022
821	FR5788	ERR6044773	2014	France	Europe	ptxP3/fim3-2	Lefrancq & Bouchez et al., 2022
822	FR5789	ERR6044774	2014	France	Europe	ptxP3/fim3-2	Lefrancq & Bouchez et al., 2022
823	FR5790	ERR6044775	2014	France	Europe	ptxP3/fim3-2	Lefrancq & Bouchez et al., 2022
824	FR5792	ERR6044776	2014	France	Europe	ptxP3/fim3-2	Lefrancq & Bouchez et al., 2022
825	FR5794	ERR6044777	2014	France	Europe	Others	Lefrancq & Bouchez et al., 2022
826	FR5812	ERR6044778	2014	France	Europe	ptxP3/fim3-2	Lefrancq & Bouchez et al., 2022
827	FR5819	ERR6044779	2014	France	Europe	ptxP3/fim3-1	Lefrancq & Bouchez et al., 2022
828	FR5829	ERR6044780	2014	France	Europe	ptxP3/fim3-2	Lefrancq & Bouchez et al., 2022
829	FR5834	ERR6044781	2014	France	Europe	ptxP3/fim3-2	Lefrancq & Bouchez et al., 2022
830	FR5836	ERR6044782	2014	France	Europe	ptxP3/fim3-2	Lefrancq & Bouchez et al., 2022
831	FR5837	ERR6044783	2014	France	Europe	ptxP3/fim3-2	Lefrancq & Bouchez et al., 2022
832	FR5838	ERR6044784	2014	France	Europe	ptxP3/fim3-1	Lefrancq & Bouchez et al., 2022
833	FR5839	ERR6044785	2014	France	Europe	ptxP3/fim3-1	Lefrancq & Bouchez et al., 2022
834	FR5852	ERR6044786	2014	France	Europe	ptxP3/fim3-1	Lefrancq & Bouchez et al., 2022
835	FR5857	ERR6044787	2014	France	Europe	ptxP3/fim3-1	Lefrancq & Bouchez et al., 2022
836	FR5858	ERR6044788	2014	France	Europe	ptxP3/fim3-1	Lefrancq & Bouchez et al., 2022
837	FR5861	ERR6044789	2014	France	Europe	ptxP3/fim3-1	Lefrancq & Bouchez et al., 2022
838	FR5862	ERR6044790	2014	France	Europe	ptxP3/fim3-1	Lefrancq & Bouchez et al., 2022
839	FR5864	ERR6044791	2014	France	Europe	ptxP3/fim3-2	Lefrancq & Bouchez et al., 2022
840	FR5868	ERR6044792	2014	France	Europe	ptxP3/fim3-1	Lefrancq & Bouchez et al., 2022
841	FR5870	ERR6044793	2014	France	Europe	ptxP3/fim3-1	Lefrancq & Bouchez et al., 2022
842	FR5872	ERR6044794	2014	France	Europe	ptxP3/fim3-1	Lefrancq & Bouchez et al., 2022
843	FR5873	ERR6044795	2014	France	Europe	ptxP3/fim3-2	Lefrancq & Bouchez et al., 2022
844	FR5876	ERR6044796	2014	France	Europe	ptxP3/fim3-1	Lefrancq & Bouchez et al., 2022
845	FR5877	ERR6044797	2014	France	Europe	ptxP3/fim3-2	Lefrancq & Bouchez et al., 2022
846	FR5880	ERR6044798	2014	France	Europe	ptxP3/fim3-1	Lefrancq & Bouchez et al., 2022
847	FR5881	ERR6044799	2014	France	Europe	ptxP3/fim3-2	Lefrancq & Bouchez et al., 2022
848	FR5886	ERR6044800	2014	France	Europe	ptxP3/fim3-1	Lefrancq & Bouchez et al., 2022
849	FR5887	ERR6044801	2014	France	Europe	ptxP3/fim3-2	Lefrancq & Bouchez et al., 2022
850	FR5888	ERR6044802	2014	France	Europe	ptxP3/fim3-2	Lefrancq & Bouchez et al., 2022
851	FR5890	ERR6044803	2014	France	Europe	ptxP3/fim3-1	Lefrancq & Bouchez et al., 2022
852	FR5891	ERR6044804	2014	France	Europe	ptxP3/fim3-2	Lefrancq & Bouchez et al., 2022
853	FR5893	ERR6044805	2014	France	Europe	ptxP3/fim3-1	Lefrancq & Bouchez et al., 2022
854	FR5894	ERR6044806	2014	France	Europe	ptxP3/fim3-2	Lefrancq & Bouchez et al., 2022
855	FR5895	ERR6044807	2014	France	Europe	ptxP3/fim3-2	Lefrancq & Bouchez et al., 2022
856	FR5896	ERR6044808	2014	France	Europe	ptxP3/fim3-2	Lefrancq & Bouchez et al., 2022
857	FR5897	ERR6044809	2014	France	Europe	ptxP3/fim3-2	Lefrancq & Bouchez et al., 2022
858	FR5902	ERR6044810	2014	France	Europe	ptxP3/fim3-1	Lefrancq & Bouchez et al., 2022
859	FR5904	ERR6044811	2014	France	Europe	ptxP3/fim3-2	Lefrancq & Bouchez et al., 2022
860	FR5911	ERR6044812	2014	France	Europe	ptxP3/fim3-1	Lefrancq & Bouchez et al., 2022
861	FR5912	ERR6044813	2014	France	Europe	ptxP3/fim3-1	Lefrancq & Bouchez et al., 2022
862	FR5915	ERR6044814	2014	France	Europe	ptxP3/fim3-2	Lefrancq & Bouchez et al., 2022
863	FR5917	ERR6044815	2014	France	Europe	ptxP3/fim3-1	Lefrancq & Bouchez et al., 2022
864	FR5919	ERR6044816	2014	France	Europe	ptxP3/fim3-2	Lefrancq & Bouchez et al., 2022
865	FR5922	ERR6044817	2014	France	Europe	ptxP3/fim3-1	Lefrancq & Bouchez et al., 2022
866	FR5935	ERR6044818	2014	France	Europe	ptxP3/fim3-2	Lefrancq & Bouchez et al., 2022
867	FR5944	ERR6044819	2014	France	Europe	ptxP3/fim3-2	Lefrancq & Bouchez et al., 2022
868	FR5945	ERR6044820	2014	France	Europe	ptxP3/fim3-1	Lefrancq & Bouchez et al., 2022
869	FR5946	ERR6044821	2014	France	Europe	ptxP3/fim3-1	Lefrancq & Bouchez et al., 2022
870	FR5950	ERR6044822	2014	France	Europe	ptxP3/fim3-2	Lefrancq & Bouchez et al., 2022
871	FR5953	ERR6044823	2014	France	Europe	ptxP3/fim3-1	Lefrancq & Bouchez et al., 2022
872	FR5954	ERR6044824	2014	France	Europe	ptxP3/fim3-2	Lefrancq & Bouchez et al., 2022
873	FR5955	ERR6044825	2014	France	Europe	ptxP3/fim3-2	Lefrancq & Bouchez et al., 2022
874	FR5957	ERR6044826	2014	France	Europe	ptxP3/fim3-2	Lefrancq & Bouchez et al., 2022
875	FR5994	ERR6044827	2015	France	Europe	ptxP3/fim3-1	Lefrancq & Bouchez et al., 2022
876	FR6004	ERR6044828	2015	France	Europe	ptxP3/fim3-1	Lefrancq & Bouchez et al., 2022
877	FR6016	ERR6044829	2015	France	Europe	ptxP3/fim3-2	Lefrancq & Bouchez et al., 2022
878	FR6030	ERR6044830	2015	France	Europe	ptxP3/fim3-1	Lefrancq & Bouchez et al., 2022
879	FR6039	ERR6044831	2015	France	Europe	ptxP3/fim3-2	Lefrancq & Bouchez et al., 2022
880	FR6043	ERR6044832	2015	France	Europe	ptxP3/fim3-1	Lefrancq & Bouchez et al., 2022
881	FR6063	ERR6044833	2016	France	Europe	ptxP3/fim3-1	Lefrancq & Bouchez et al., 2022
882	FR6072	ERR6044834	2016	France	Europe	ptxP3/fim3-1	Lefrancq & Bouchez et al., 2022
883	FR6087	ERR6044835	2016	France	Europe	ptxP3/fim3-1	Lefrancq & Bouchez et al., 2022
884	FR6100	ERR6044836	2016	France	Europe	ptxP3/fim3-1	Lefrancq & Bouchez et al., 2022
885	FR6103	ERR6044837	2016	France	Europe	ptxP3/fim3-1	Lefrancq & Bouchez et al., 2022
886	FR6115	ERR6044838	2016	France	Europe	ptxP3/fim3-1	Lefrancq & Bouchez et al., 2022
887	FR6116	ERR6044839	2016	France	Europe	ptxP3/fim3-2	Lefrancq & Bouchez et al., 2022
888	FR6117	ERR6044840	2016	France	Europe	ptxP3/fim3-1	Lefrancq & Bouchez et al., 2022
889	FR6122	ERR6044841	2016	France	Europe	ptxP3/fim3-1	Lefrancq & Bouchez et al., 2022
890	FR6134	ERR6044842	2016	France	Europe	ptxP1/fim3-1	Lefrancq & Bouchez et al., 2022
891	FR6154	ERR6044843	2016	France	Europe	ptxP3/fim3-2	Lefrancq & Bouchez et al., 2022
892	FR6155	ERR6044844	2016	France	Europe	ptxP3/fim3-1	Lefrancq & Bouchez et al., 2022
893	FR6156	ERR6044845	2016	France	Europe	ptxP3/fim3-1	Lefrancq & Bouchez et al., 2022
894	FR6158	ERR6044846	2016	France	Europe	ptxP3/fim3-2	Lefrancq & Bouchez et al., 2022
895	FR6159	ERR6044847	2016	France	Europe	ptxP3/fim3-1	Lefrancq & Bouchez et al., 2022
896	FR6167	ERR6044848	2016	France	Europe	ptxP3/fim3-1	Lefrancq & Bouchez et al., 2022
897	FR6185	ERR6044849	2017	France	Europe	ptxP3/fim3-1	Lefrancq & Bouchez et al., 2022
898	FR6186	ERR6044850	2017	France	Europe	ptxP3/fim3-1	Lefrancq & Bouchez et al., 2022
899	FR6187	ERR6044851	2017	France	Europe	ptxP3/fim3-2	Lefrancq & Bouchez et al., 2022
900	FR6184	ERR6044852	2017	France	Europe	ptxP3/fim3-2	Lefrancq & Bouchez et al., 2022
901	FR6211	ERR6044853	2017	France	Europe	ptxP3/fim3-1	Lefrancq & Bouchez et al., 2022
902	FR6244	ERR6044854	2017	France	Europe	ptxP3/fim3-2	Lefrancq & Bouchez et al., 2022
903	FR6245	ERR6044855	2017	France	Europe	ptxP3/fim3-2	Lefrancq & Bouchez et al., 2022
904	FR6252	ERR6044856	2017	France	Europe	ptxP3/fim3-1	Lefrancq & Bouchez et al., 2022
905	FR6260	ERR6044857	2017	France	Europe	ptxP3/fim3-2	Lefrancq & Bouchez et al., 2022
906	FR6262	ERR6044858	2017	France	Europe	ptxP3/fim3-2	Lefrancq & Bouchez et al., 2022
907	FR6267	ERR6044859	2017	France	Europe	ptxP3/fim3-2	Lefrancq & Bouchez et al., 2022
908	FR6268	ERR6044860	2017	France	Europe	ptxP3/fim3-2	Lefrancq & Bouchez et al., 2022
909	FR6285	ERR6044861	2017	France	Europe	ptxP3/fim3-1	Lefrancq & Bouchez et al., 2022
910	FR6288	ERR6044862	2017	France	Europe	ptxP3/fim3-2	Lefrancq & Bouchez et al., 2022
911	FR6297	ERR6044863	2017	France	Europe	ptxP3/fim3-2	Lefrancq & Bouchez et al., 2022
912	FR6326	ERR6044864	2017	France	Europe	ptxP3/fim3-2	Lefrancq & Bouchez et al., 2022
913	FR6336	ERR6044865	2017	France	Europe	ptxP3/fim3-1	Lefrancq & Bouchez et al., 2022
914	FR6348	ERR6044866	2017	France	Europe	ptxP3/fim3-2	Lefrancq & Bouchez et al., 2022
915	FR6349	ERR6044867	2017	France	Europe	ptxP3/fim3-2	Lefrancq & Bouchez et al., 2022
916	FR6357	ERR6044868	2017	France	Europe	ptxP3/fim3-2	Lefrancq & Bouchez et al., 2022
917	FR6358	ERR6044869	2017	France	Europe	ptxP3/fim3-2	Lefrancq & Bouchez et al., 2022
918	FR6359	ERR6044870	2017	France	Europe	ptxP3/fim3-1	Lefrancq & Bouchez et al., 2022
919	FR6364	ERR6044871	2017	France	Europe	ptxP3/fim3-1	Lefrancq & Bouchez et al., 2022
920	FR6375	ERR6044872	2017	France	Europe	ptxP3/fim3-2	Lefrancq & Bouchez et al., 2022
921	FR6376	ERR6044873	2017	France	Europe	ptxP3/fim3-2	Lefrancq & Bouchez et al., 2022
922	FR6380	ERR6044874	2017	France	Europe	ptxP3/fim3-2	Lefrancq & Bouchez et al., 2022
923	FR6383	ERR6044875	2017	France	Europe	ptxP3/fim3-2	Lefrancq & Bouchez et al., 2022
924	FR6387	ERR6044876	2017	France	Europe	ptxP3/fim3-1	Lefrancq & Bouchez et al., 2022
925	FR6389	ERR6044877	2017	France	Europe	ptxP3/fim3-2	Lefrancq & Bouchez et al., 2022
926	FR6395	ERR6044878	2017	France	Europe	ptxP1/fim3-1	Lefrancq & Bouchez et al., 2022
927	FR6402	ERR6044879	2017	France	Europe	ptxP3/fim3-2	Lefrancq & Bouchez et al., 2022
928	FR6404	ERR6044880	2017	France	Europe	ptxP3/fim3-2	Lefrancq & Bouchez et al., 2022
929	FR6412	ERR6044881	2017	France	Europe	ptxP3/fim3-1	Lefrancq & Bouchez et al., 2022
930	FR6416	ERR6044882	2017	France	Europe	ptxP3/fim3-2	Lefrancq & Bouchez et al., 2022
931	FR6426	ERR6044883	2018	France	Europe	ptxP3/fim3-1	Lefrancq & Bouchez et al., 2022
932	FR6439	ERR6044884	2018	France	Europe	ptxP3/fim3-1	Lefrancq & Bouchez et al., 2022
933	FR6440	ERR6044885	2018	France	Europe	ptxP3/fim3-1	Lefrancq & Bouchez et al., 2022
934	FR6447	ERR6044886	2018	France	Europe	ptxP3/fim3-1	Lefrancq & Bouchez et al., 2022
935	FR6448	ERR6044887	2018	France	Europe	ptxP3/fim3-1	Lefrancq & Bouchez et al., 2022
936	FR6449	ERR6044888	2018	France	Europe	ptxP3/fim3-1	Lefrancq & Bouchez et al., 2022
937	FR6450	ERR6044889	2018	France	Europe	ptxP3/fim3-1	Lefrancq & Bouchez et al., 2022
938	FR6460	ERR6044890	2018	France	Europe	ptxP3/fim3-2	Lefrancq & Bouchez et al., 2022
939	FR6496	ERR6044891	2018	France	Europe	ptxP3/fim3-1	Lefrancq & Bouchez et al., 2022
940	FR6523	ERR6044892	2018	France	Europe	ptxP3/fim3-1	Lefrancq & Bouchez et al., 2022
941	FR6526	ERR6044893	2018	France	Europe	ptxP3/fim3-1	Lefrancq & Bouchez et al., 2022
942	FR6532	ERR6044894	2018	France	Europe	ptxP3/fim3-2	Lefrancq & Bouchez et al., 2022
943	FR6562	ERR6044895	2018	France	Europe	ptxP3/fim3-1	Lefrancq & Bouchez et al., 2022
944	FR6566	ERR6044896	2018	France	Europe	ptxP3/fim3-2	Lefrancq & Bouchez et al., 2022
945	FR6575	ERR6044897	2018	France	Europe	ptxP3/fim3-1	Lefrancq & Bouchez et al., 2022
946	FR6576	ERR6044898	2018	France	Europe	ptxP3/fim3-2	Lefrancq & Bouchez et al., 2022
947	FR6583	ERR6044899	2018	France	Europe	ptxP3/fim3-2	Lefrancq & Bouchez et al., 2022
948	FR6597	ERR6044900	2018	France	Europe	ptxP1/fim3-1	Lefrancq & Bouchez et al., 2022
949	FR6599	ERR6044901	2018	France	Europe	ptxP3/fim3-2	Lefrancq & Bouchez et al., 2022
950	FR6606	ERR6044902	2018	France	Europe	ptxP3/fim3-2	Lefrancq & Bouchez et al., 2022
951	FR6617	ERR6044903	2018	France	Europe	ptxP3/fim3-2	Lefrancq & Bouchez et al., 2022
952	FR6624	ERR6044904	2018	France	Europe	ptxP3/fim3-2	Lefrancq & Bouchez et al., 2022
953	FR6633	ERR6044905	2018	France	Europe	ptxP3/fim3-2	Lefrancq & Bouchez et al., 2022
954	FR6636	ERR6044906	2018	France	Europe	ptxP3/fim3-1	Lefrancq & Bouchez et al., 2022
955	FR6639	ERR6044907	2018	France	Europe	ptxP3/fim3-2	Lefrancq & Bouchez et al., 2022
956	FR6648	ERR6044908	2018	France	Europe	ptxP3/fim3-2	Lefrancq & Bouchez et al., 2022
957	FR6655	ERR6044909	2018	France	Europe	ptxP3/fim3-1	Lefrancq & Bouchez et al., 2022
958	FR6657	ERR6044910	2018	France	Europe	ptxP3/fim3-1	Lefrancq & Bouchez et al., 2022
959	FR6663	ERR6044911	2018	France	Europe	ptxP3/fim3-2	Lefrancq & Bouchez et al., 2022
960	FR6667	ERR6044912	2018	France	Europe	ptxP3/fim3-1	Lefrancq & Bouchez et al., 2022
961	FR6669	ERR6044913	2018	France	Europe	ptxP3/fim3-1	Lefrancq & Bouchez et al., 2022
962	FR6677	ERR6044914	2018	France	Europe	ptxP3/fim3-2	Lefrancq & Bouchez et al., 2022
963	FR6679	ERR6044915	2018	France	Europe	ptxP3/fim3-2	Lefrancq & Bouchez et al., 2022
964	FR6680	ERR6044916	2018	France	Europe	ptxP3/fim3-2	Lefrancq & Bouchez et al., 2022
965	FR6685	ERR6044917	2018	France	Europe	ptxP3/fim3-2	Lefrancq & Bouchez et al., 2022
966	FR6691	ERR6044918	2018	France	Europe	ptxP3/fim3-2	Lefrancq & Bouchez et al., 2022
967	FR6749	ERR6044919	2019	France	Europe	ptxP3/fim3-1	Lefrancq & Bouchez et al., 2022
968	FR5137	ERR6044920	2012	France	Europe	ptxP3/fim3-1	Lefrancq & Bouchez et al., 2022
969	FR5138	ERR6044921	2012	France	Europe	ptxP3/fim3-2	Lefrancq & Bouchez et al., 2022
970	FR5139	ERR6044922	2012	France	Europe	ptxP3/fim3-1	Lefrancq & Bouchez et al., 2022
971	FR5154	ERR6044923	2012	France	Europe	ptxP3/fim3-1	Lefrancq & Bouchez et al., 2022
972	FR5155	ERR6044924	2012	France	Europe	ptxP3/fim3-1	Lefrancq & Bouchez et al., 2022
973	FR5160	ERR6044925	2012	France	Europe	ptxP3/fim3-1	Lefrancq & Bouchez et al., 2022
974	FR5161	ERR6044926	2012	France	Europe	ptxP3/fim3-1	Lefrancq & Bouchez et al., 2022
975	FR5162	ERR6044927	2012	France	Europe	ptxP3/fim3-1	Lefrancq & Bouchez et al., 2022
976	FR5163	ERR6044928	2012	France	Europe	ptxP3/fim3-1	Lefrancq & Bouchez et al., 2022
977	FR5165	ERR6044930	2012	France	Europe	ptxP3/fim3-2	Lefrancq & Bouchez et al., 2022
978	FR5167	ERR6044931	2012	France	Europe	ptxP3/fim3-1	Lefrancq & Bouchez et al., 2022
979	FR5168	ERR6044932	2012	France	Europe	ptxP3/fim3-1	Lefrancq & Bouchez et al., 2022
980	FR5170	ERR6044933	2012	France	Europe	ptxP3/fim3-1	Lefrancq & Bouchez et al., 2022
981	FR5173	ERR6044934	2012	France	Europe	ptxP3/fim3-1	Lefrancq & Bouchez et al., 2022
982	FR5174	ERR6044935	2012	France	Europe	ptxP3/fim3-1	Lefrancq & Bouchez et al., 2022
983	FR5176	ERR6044936	2012	France	Europe	ptxP3/fim3-1	Lefrancq & Bouchez et al., 2022
984	FR5178	ERR6044937	2012	France	Europe	ptxP3/fim3-2	Lefrancq & Bouchez et al., 2022
985	FR5179	ERR6044938	2012	France	Europe	ptxP3/fim3-2	Lefrancq & Bouchez et al., 2022
986	FR5184	ERR6044939	2012	France	Europe	ptxP3/fim3-1	Lefrancq & Bouchez et al., 2022
987	FR5185	ERR6044940	2012	France	Europe	ptxP3/fim3-1	Lefrancq & Bouchez et al., 2022
988	FR5188	ERR6044941	2012	France	Europe	ptxP3/fim3-2	Lefrancq & Bouchez et al., 2022
989	FR5190	ERR6044942	2012	France	Europe	ptxP3/fim3-1	Lefrancq & Bouchez et al., 2022
990	FR5191	ERR6044943	2012	France	Europe	ptxP3/fim3-2	Lefrancq & Bouchez et al., 2022
991	FR5206	ERR6044944	2012	France	Europe	ptxP3/fim3-2	Lefrancq & Bouchez et al., 2022
992	FR5207	ERR6044945	2012	France	Europe	ptxP3/fim3-2	Lefrancq & Bouchez et al., 2022
993	FR5208	ERR6044946	2012	France	Europe	ptxP3/fim3-2	Lefrancq & Bouchez et al., 2022
994	FR5209	ERR6044947	2012	France	Europe	ptxP3/fim3-2	Lefrancq & Bouchez et al., 2022
995	FR5210	ERR6044948	2012	France	Europe	ptxP3/fim3-1	Lefrancq & Bouchez et al., 2022
996	FR5211	ERR6044949	2012	France	Europe	ptxP3/fim3-1	Lefrancq & Bouchez et al., 2022
997	FR5212	ERR6044950	2012	France	Europe	ptxP3/fim3-2	Lefrancq & Bouchez et al., 2022
998	FR5213	ERR6044951	2012	France	Europe	ptxP3/fim3-1	Lefrancq & Bouchez et al., 2022
999	FR5214	ERR6044952	2012	France	Europe	ptxP3/fim3-1	Lefrancq & Bouchez et al., 2022
1000	FR5215	ERR6044953	2012	France	Europe	Others	Lefrancq & Bouchez et al., 2022
1001	FR5216	ERR6044954	2012	France	Europe	ptxP3/fim3-2	Lefrancq & Bouchez et al., 2022
1002	FR5218	ERR6044955	2012	France	Europe	ptxP3/fim3-2	Lefrancq & Bouchez et al., 2022
1003	FR5219	ERR6044956	2012	France	Europe	ptxP3/fim3-1	Lefrancq & Bouchez et al., 2022
1004	FR5223	ERR6044957	2012	France	Europe	ptxP3/fim3-2	Lefrancq & Bouchez et al., 2022
1005	FR5226	ERR6044958	2012	France	Europe	ptxP3/fim3-2	Lefrancq & Bouchez et al., 2022
1006	FR5255	ERR6044959	2012	France	Europe	ptxP3/fim3-2	Lefrancq & Bouchez et al., 2022
1007	FR5258	ERR6044960	2012	France	Europe	ptxP3/fim3-2	Lefrancq & Bouchez et al., 2022
1008	FR5260	ERR6044961	2012	France	Europe	ptxP3/fim3-2	Lefrancq & Bouchez et al., 2022
1009	FR5263	ERR6044962	2012	France	Europe	ptxP3/fim3-1	Lefrancq & Bouchez et al., 2022
1010	FR5274	ERR6044963	2012	France	Europe	ptxP3/fim3-1	Lefrancq & Bouchez et al., 2022
1011	FR5275	ERR6044964	2012	France	Europe	ptxP3/fim3-2	Lefrancq & Bouchez et al., 2022
1012	FR5276	ERR6044965	2012	France	Europe	ptxP3/fim3-2	Lefrancq & Bouchez et al., 2022
1013	FR5277	ERR6044966	2012	France	Europe	ptxP3/fim3-1	Lefrancq & Bouchez et al., 2022
1014	FR5278	ERR6044967	2012	France	Europe	ptxP3/fim3-2	Lefrancq & Bouchez et al., 2022
1015	FR5279	ERR6044968	2012	France	Europe	ptxP3/fim3-1	Lefrancq & Bouchez et al., 2022
1016	FR5280	ERR6044969	2012	France	Europe	ptxP3/fim3-2	Lefrancq & Bouchez et al., 2022
1017	FR5164	ERR6045017	2012	France	Europe	ptxP3/fim3-2	Lefrancq & Bouchez et al., 2022
1018	FR4202	ERR8052263	2009	France	Europe	Others	NCBI
1019	FR5015	ERR8052264	2011	France	Europe	Others	NCBI
1020	FR5016	ERR8052265	2011	France	Europe	Others	NCBI
1021	FR6807	ERR8052266	2019	France	Europe	ptxP3/fim3-2	This_study
1022	FR6812	ERR8052267	2019	France	Europe	ptxP3/fim3-2	This_study
1023	FR0240	ERR13848229	1996	France	Europe	ptxP1/fim3-1	This_study
1024	FR0242	ERR13848230	1996	France	Europe	ptxP3/fim3-1	This_study
1025	FR0243	ERR13848231	1996	France	Europe	ptxP1/fim3-1	This_study
1026	FR0244	ERR13848232	1996	France	Europe	ptxP1/fim3-1	This_study
1027	FR0245	ERR13848233	1996	France	Europe	ptxP3/fim3-1	This_study
1028	FR0246	ERR13848234	1996	France	Europe	ptxP3/fim3-1	This_study
1029	FR0247	ERR13848235	1996	France	Europe	ptxP3/fim3-1	This_study
1030	FR0257	ERR13848236	1996	France	Europe	ptxP1/fim3-1	This_study
1031	FR0259	ERR13848237	1996	France	Europe	ptxP3/fim3-1	This_study
1032	FR0260	ERR13848238	1996	France	Europe	ptxP1/fim3-1	This_study
1033	FR0262	ERR13848239	1996	France	Europe	ptxP1/fim3-1	This_study
1034	FR0263	ERR13848240	1996	France	Europe	ptxP1/fim3-1	This_study
1035	FR0264	ERR13848241	1996	France	Europe	ptxP1/fim3-1	This_study
1036	FR0269	ERR13848242	1996	France	Europe	ptxP1/fim3-1	This_study
1037	FR0274	ERR13848243	1996	France	Europe	ptxP1/fim3-1	This_study
1038	FR0276	ERR13848244	1996	France	Europe	ptxP1/fim3-1	This_study
1039	FR0277	ERR13848245	1996	France	Europe	ptxP1/fim3-1	This_study
1040	FR0278	ERR13848246	1996	France	Europe	ptxP1/fim3-1	This_study
1041	FR0279	ERR13848247	1996	France	Europe	ptxP1/fim3-1	This_study
1042	FR0282	ERR13848248	1996	France	Europe	ptxP3/fim3-2	This_study
1043	FR0287	ERR13848249	1996	France	Europe	ptxP1/fim3-1	This_study
1044	FR0290	ERR13848250	1996	France	Europe	ptxP1/fim3-1	This_study
1045	FR0299	ERR13848251	1996	France	Europe	ptxP3/fim3-1	This_study
1046	FR0316	ERR13848252	1997	France	Europe	ptxP1/fim3-1	This_study
1047	FR0334	ERR13848253	1997	France	Europe	ptxP3/fim3-1	This_study
1048	FR0347	ERR13848254	1997	France	Europe	ptxP1/fim3-1	This_study
1049	FR0349	ERR13848255	1997	France	Europe	ptxP1/fim3-1	This_study
1050	FR0364	ERR13848256	1997	France	Europe	ptxP1/fim3-1	This_study
1051	FR0370	ERR13848257	1997	France	Europe	ptxP1/fim3-1	This_study
1052	FR0372	ERR13848258	1997	France	Europe	ptxP1/fim3-1	This_study
1053	FR0373	ERR13848259	1997	France	Europe	ptxP3/fim3-1	This_study
1054	FR0375	ERR13848260	1997	France	Europe	ptxP3/fim3-1	This_study
1055	FR0377	ERR13848261	1997	France	Europe	ptxP1/fim3-1	This_study
1056	FR0380	ERR13848262	1997	France	Europe	ptxP1/fim3-1	This_study
1057	FR0383	ERR13848263	1997	France	Europe	ptxP1/fim3-1	This_study
1058	FR0386	ERR13848264	1997	France	Europe	ptxP1/fim3-1	This_study
1059	FR0387	ERR13848265	1997	France	Europe	ptxP1/fim3-1	This_study
1060	FR0390	ERR13848266	1997	France	Europe	ptxP1/fim3-1	This_study
1061	FR0391	ERR13848267	1997	France	Europe	ptxP1/fim3-1	This_study
1062	FR0392	ERR13848268	1997	France	Europe	ptxP1/fim3-1	This_study
1063	FR0393	ERR13848269	1997	France	Europe	ptxP3/fim3-2	This_study
1064	FR0395	ERR13848270	1997	France	Europe	ptxP1/fim3-1	This_study
1065	FR0432	ERR5101988	1997	France	Europe	ptxP1/fim3-1	Bouchez et al., 2021
1066	FR0435	ERR13848271	1997	France	Europe	ptxP3/fim3-1	This_study
1067	FR0436	ERR13848272	1997	France	Europe	ptxP1/fim3-1	This_study
1068	FR0437	ERR13848273	1997	France	Europe	ptxP1/fim3-1	This_study
1069	FR0450	ERR13848274	1997	France	Europe	ptxP1/fim3-1	This_study
1070	FR0452	ERR13848275	1997	France	Europe	ptxP3/fim3-1	This_study
1071	FR0458	ERR13848276	1997	France	Europe	ptxP1/fim3-1	This_study
1072	FR0459	ERR13848219	1997	France	Europe	ptxP3/fim3-2	This_study
1073	FR0460	ERR13848220	1997	France	Europe	ptxP1/fim3-1	This_study
1074	FR0462	ERR13848221	1997	France	Europe	ptxP1/fim3-1	This_study
1075	FR0463	ERR13848222	1997	France	Europe	ptxP1/fim3-1	This_study
1076	FR0464	ERR13848223	1997	France	Europe	ptxP3/fim3-2	This_study
1077	FR0484	ERR13848224	1997	France	Europe	ptxP1/fim3-1	This_study
1078	FR0512	ERR13848225	1997	France	Europe	ptxP3/fim3-1	This_study
1079	FR0528	ERR13848226	1997	France	Europe	ptxP3/fim3-2	This_study
1080	FR0533	ERR13848227	1997	France	Europe	ptxP1/fim3-1	This_study
1081	FR0620	ERR13848228	1998	France	Europe	ptxP3/fim3-2	This_study
1082	FR0621	ERR13848277	1998	France	Europe	ptxP3/fim3-1	This_study
1083	FR0622	ERR13848278	1998	France	Europe	ptxP3/fim3-1	This_study
1084	FR0623	ERR13848279	1998	France	Europe	ptxP3/fim3-2	This_study
1085	FR0665	ERR13848280	1998	France	Europe	ptxP3/fim3-2	This_study
1086	FR0668	ERR13848281	1998	France	Europe	ptxP3/fim3-2	This_study
1087	FR0670	ERR13848282	1998	France	Europe	ptxP3/fim3-2	This_study
1088	FR0671	ERR13848283	1999	France	Europe	ptxP3/fim3-1	This_study
1089	FR0672	ERR13848284	1999	France	Europe	ptxP1/fim3-1	This_study
1090	FR0675	ERR13848285	1999	France	Europe	ptxP3/fim3-2	This_study
1091	FR0901	ERR13848286	2000	France	Europe	ptxP3/fim3-2	This_study
1092	FR0902	ERR13848287	2000	France	Europe	ptxP1/fim3-1	This_study
1093	FR0907	ERR13848288	2000	France	Europe	ptxP3/fim3-2	This_study
1094	FR0908	ERR13848289	2000	France	Europe	ptxP3/fim3-1	This_study
1095	FR0922	ERR13848290	2000	France	Europe	ptxP3/fim3-2	This_study
1096	FR0924	ERR13848291	2000	France	Europe	ptxP3/fim3-1	This_study
1097	FR0999	ERR13848292	2000	France	Europe	ptxP3/fim3-2	This_study
1098	FR1000	ERR13848293	2000	France	Europe	ptxP3/fim3-2	This_study
1099	FR1001	ERR13848294	2000	France	Europe	ptxP3/fim3-2	This_study
1100	FR1002	ERR13848295	2000	France	Europe	ptxP3/fim3-2	This_study
1101	FR1003	ERR13848296	2000	France	Europe	ptxP3/fim3-2	This_study
1102	FR1004	ERR13848297	2000	France	Europe	ptxP3/fim3-2	This_study
1103	FR1005	ERR13848298	2000	France	Europe	ptxP3/fim3-2	This_study
1104	FR1006	ERR13848299	2000	France	Europe	ptxP3/fim3-2	This_study
1105	FR1008	ERR13848300	2000	France	Europe	ptxP3/fim3-2	This_study
1106	FR1010	ERR13848301	2001	France	Europe	ptxP3/fim3-2	This_study
1107	FR1011	ERR13848302	2001	France	Europe	ptxP3/fim3-1	This_study
1108	FR1012	ERR13848303	2001	France	Europe	ptxP3/fim3-2	This_study
1109	FR1013	ERR13848304	2001	France	Europe	ptxP3/fim3-2	This_study
1110	FR1014	ERR13848305	2001	France	Europe	ptxP3/fim3-2	This_study
1111	FR1016	ERR13848306	2000	France	Europe	ptxP3/fim3-2	This_study
1112	FR1018	ERR13848307	1997	France	Europe	ptxP1/fim3-1	This_study
1113	FR1019	ERR13848308	2000	France	Europe	ptxP3/fim3-2	This_study
1114	FR1021	ERR13848309	1998	France	Europe	ptxP1/fim3-1	This_study
1115	FR1022	ERR13848310	1996	France	Europe	ptxP1/fim3-1	This_study
1116	FR1023	ERR13848311	1996	France	Europe	ptxP1/fim3-1	This_study
1117	FR1024	ERR13848312	2001	France	Europe	ptxP3/fim3-2	This_study
1118	FR1026	ERR13848313	2001	France	Europe	ptxP3/fim3-2	This_study
1119	FR1028	ERR13848314	2001	France	Europe	ptxP3/fim3-2	This_study
1120	FR1029	ERR13848315	2001	France	Europe	ptxP3/fim3-2	This_study
1121	FR3105	ERR13848316	2004	France	Europe	ptxP3/fim3-1	This_study
1122	FR3119	ERR13848317	2004	France	Europe	ptxP3/fim3-2	This_study
1123	FR3124	ERR13848318	2004	France	Europe	ptxP3/fim3-1	This_study
1124	FR3126	ERR13848319	2004	France	Europe	ptxP3/fim3-1	This_study
1125	FR3133	ERR13848320	2004	France	Europe	ptxP3/fim3-2	This_study
1126	FR3134	ERR13848321	2004	France	Europe	ptxP3/fim3-2	This_study
1127	FR3140	ERR13848322	2004	France	Europe	ptxP3/fim3-2	This_study
1128	FR3143	ERR13848323	2004	France	Europe	ptxP3/fim3-2	This_study
1129	FR3144	ERR13848324	2004	France	Europe	ptxP3/fim3-2	This_study
1130	FR3146	ERR13848325	2004	France	Europe	ptxP3/fim3-2	This_study
1131	FR3147	ERR13848326	2004	France	Europe	ptxP3/fim3-2	This_study
1132	FR3150	ERR13848327	2004	France	Europe	ptxP3/fim3-2	This_study
1133	FR3153	ERR13848328	2004	France	Europe	ptxP3/fim3-2	This_study
1134	FR3156	ERR13848329	2004	France	Europe	ptxP3/fim3-2	This_study
1135	FR3159	ERR13848330	2004	France	Europe	ptxP3/fim3-2	This_study
1136	FR3160	ERR13848331	2004	France	Europe	ptxP3/fim3-2	This_study
1137	FR3161	ERR13848332	2004	France	Europe	ptxP3/fim3-2	This_study
1138	FR3163	ERR13848333	2004	France	Europe	ptxP3/fim3-1	This_study
1139	FR3165	ERR13848334	2004	France	Europe	ptxP3/fim3-2	This_study
1140	FR3166	ERR13848335	2004	France	Europe	ptxP3/fim3-2	This_study
1141	FR3172	ERR13848336	2004	France	Europe	ptxP3/fim3-2	This_study
1142	FR3176	ERR13848337	2004	France	Europe	ptxP3/fim3-1	This_study
1143	FR3282	ERR13848338	2005	France	Europe	ptxP3/fim3-2	This_study
1144	FR3320	ERR13848339	2005	France	Europe	ptxP3/fim3-2	This_study
1145	FR3335	ERR13848340	2005	France	Europe	ptxP3/fim3-1	This_study
1146	FR3425	ERR13848341	2005	France	Europe	ptxP3/fim3-2	This_study
1147	FR3426	ERR13848342	2005	France	Europe	ptxP3/fim3-1	This_study
1148	FR3428	ERR13848343	2005	France	Europe	ptxP3/fim3-1	This_study
1149	FR3429	ERR13848344	2005	France	Europe	ptxP3/fim3-1	This_study
1150	FR3430	ERR13848345	2005	France	Europe	ptxP3/fim3-2	This_study
1151	FR3431	ERR13848346	2005	France	Europe	ptxP3/fim3-2	This_study
1152	FR3432	ERR13848347	2005	France	Europe	ptxP3/fim3-2	This_study
1153	FR3434	ERR13848348	2005	France	Europe	ptxP3/fim3-2	This_study
1154	FR3435	ERR13848349	2005	France	Europe	ptxP3/fim3-2	This_study
1155	FR3469	ERR5101985	2005	France	Europe	ptxP3/fim3-2	Bouchez et al., 2021
1156	FR3524	ERR13848350	2006	France	Europe	ptxP3/fim3-1	This_study
1157	FR3535	ERR13848351	2006	France	Europe	ptxP3/fim3-2	This_study
1158	FR3538	ERR13848352	2006	France	Europe	ptxP3/fim3-2	This_study
1159	FR3713	ERR13848353	2007	France	Europe	ptxP3/fim3-1	This_study
1160	FR3732	ERR13848354	2007	France	Europe	ptxP3/fim3-2	This_study
1161	FR3764	ERR13848355	2007	France	Europe	ptxP3/fim3-2	This_study
1162	FR3765	ERR13848356	2007	France	Europe	ptxP3/fim3-2	This_study
1163	FR3766	ERR13848357	2007	France	Europe	ptxP3/fim3-2	This_study
1164	FR3767	ERR13848358	2007	France	Europe	ptxP3/fim3-2	This_study
1165	FR3769	ERR13848359	2007	France	Europe	ptxP3/fim3-1	This_study
1166	FR3770	ERR13848360	2007	France	Europe	ptxP3/fim3-1	This_study
1167	FR3771	ERR13848361	2007	France	Europe	ptxP3/fim3-1	This_study
1168	FR3773	ERR13848362	2007	France	Europe	ptxP3/fim3-2	This_study
1169	FR3866	ERR13848363	2008	France	Europe	ptxP3/fim3-1	This_study
1170	FR3918	ERR13848364	2008	France	Europe	ptxP3/fim3-2	This_study
1171	FR3920	ERR13848365	2008	France	Europe	ptxP3/fim3-2	This_study
1172	FR3921	ERR13848366	2008	France	Europe	ptxP3/fim3-1	This_study
1173	FR3924	ERR13848367	2008	France	Europe	ptxP3/fim3-2	This_study
1174	FR3933	ERR6044289	2008	France	Europe	ptxP3/fim3-2	This_study
1175	FR3934	ERR6044290	2008	France	Europe	ptxP3/fim3-2	This_study
1176	FR3942	ERR13848368	2008	France	Europe	ptxP3/fim3-2	This_study
1177	FR3978	ERR13848369	2008	France	Europe	ptxP3/fim3-1	This_study
1178	FR3979	ERR13848370	2008	France	Europe	ptxP3/fim3-1	This_study
1179	FR4036	ERR13856775	2009	France	Europe	ptxP3/fim3-2	This study
1180	FR4062	ERR13848371	2009	France	Europe	ptxP3/fim3-2	This_study
1181	FR4104	ERR13856776	2009	France	Europe	ptxP3/fim3-2	This study
1182	FR4110	ERR13848372	2009	France	Europe	ptxP3/fim3-2	This_study
1183	FR4111	ERR13848373	2009	France	Europe	ptxP3/fim3-2	This_study
1184	FR4113	ERR13848374	2009	France	Europe	ptxP3/fim3-2	This_study
1185	FR4119	ERR13848375	2009	France	Europe	ptxP3/fim3-2	This_study
1186	FR4193	ERR13848376	2009	France	Europe	ptxP3/fim3-2	This_study
1187	FR4577	ERR13848377	2009	France	Europe	ptxP3/fim3-1	This_study
1188	FR4595	ERR13848378	2009	France	Europe	ptxP3/fim3-1	This_study
1189	FR4627	ERR13848379	2009	France	Europe	ptxP3/fim3-2	This_study
1190	FR6756	ERR13848380	2019	France	Europe	ptxP3/fim3-1	This_study
1191	FR6760	ERR13848381	2019	France	Europe	ptxP3/fim3-1	This_study
1192	FR6776	ERR13848382	2019	France	Europe	ptxP3/fim3-1	This_study
1193	FR6777	ERR13848383	2019	France	Europe	ptxP3/fim3-2	This_study
1194	FR6779	ERR13848384	2019	France	Europe	ptxP3/fim3-2	This_study
1195	FR6780	ERR13848385	2019	France	Europe	ptxP3/fim3-2	This_study
1196	FR6781	ERR13848386	2019	France	Europe	ptxP3/fim3-1	This_study
1197	FR6783	ERR13848387	2019	France	Europe	ptxP3/fim3-2	This_study
1198	FR6784	ERR13848388	2019	France	Europe	ptxP3/fim3-1	This_study
1199	FR6785	ERR13848389	2019	France	Europe	ptxP3/fim3-1	This_study
1200	FR6787	ERR13848390	2019	France	Europe	ptxP3/fim3-1	This_study
1201	FR6790	ERR13848391	2019	France	Europe	ptxP3/fim3-2	This_study
1202	FR6791	ERR13848392	2019	France	Europe	ptxP3/fim3-2	This_study
1203	FR6792	ERR13848393	2019	France	Europe	ptxP3/fim3-2	This_study
1204	FR6795	ERR13848394	2019	France	Europe	ptxP3/fim3-1	This_study
1205	FR6796	ERR13848395	2019	France	Europe	ptxP3/fim3-1	This_study
1206	FR6797	ERR13848396	2019	France	Europe	ptxP3/fim3-1	This_study
1207	FR6799	ERR13848397	2019	France	Europe	ptxP3/fim3-2	This_study
1208	FR6800	ERR13848398	2019	France	Europe	ptxP3/fim3-1	This_study
1209	FR6801	ERR13848399	2019	France	Europe	ptxP3/fim3-2	This_study
1210	FR6802	ERR13848400	2019	France	Europe	ptxP3/fim3-2	This_study
1211	FR6804	ERR13848401	2019	France	Europe	ptxP3/fim3-1	This_study
1212	FR6807	ERR8052266	2019	France	Europe	ptxP3/fim3-2	This_study
1213	FR6812	ERR8052267	2019	France	Europe	ptxP3/fim3-2	This_study
1214	FR6813	ERR13848402	2019	France	Europe	ptxP3/fim3-2	This_study
1215	FR6817	ERR13848403	2019	France	Europe	ptxP3/fim3-1	This_study
1216	FR6821	ERR13848404	2019	France	Europe	ptxP3/fim3-2	This_study
1217	FR6822	ERR13848405	2019	France	Europe	ptxP3/fim3-1	This_study
1218	FR6835	ERR13848406	2019	France	Europe	ptxP3/fim3-1	This_study
1219	FR6836	ERR13848407	2019	France	Europe	ptxP3/fim3-1	This_study
1220	FR6841	ERR13848408	2019	France	Europe	ptxP3/fim3-1	This_study
1221	FR6842	ERR13848409	2019	France	Europe	ptxP3/fim3-1	This_study
1222	FR6843	ERR13848410	2019	France	Europe	ptxP3/fim3-1	This_study
1223	FR6844	ERR13848411	2019	France	Europe	ptxP3/fim3-2	This_study
1224	FR6845	ERR13848412	2019	France	Europe	ptxP3/fim3-1	This_study
1225	FR6846	ERR13848413	2019	France	Europe	ptxP3/fim3-1	This_study
1226	FR6851	ERR13848414	2019	France	Europe	ptxP3/fim3-1	This_study
1227	FR6853	ERR13848415	2019	France	Europe	ptxP3/fim3-2	This_study
1228	FR6854	ERR13848416	2019	France	Europe	ptxP3/fim3-2	This_study
1229	FR6856	ERR13848417	2019	France	Europe	ptxP3/fim3-2	This_study
1230	FR6857	ERR13848418	2019	France	Europe	ptxP3/fim3-2	This_study
1231	FR6863	ERR13848419	2019	France	Europe	ptxP3/fim3-1	This_study
1232	FR6891	ERR13848420	2019	France	Europe	ptxP3/fim3-2	This_study
1233	FR6895	ERR13848421	2019	France	Europe	ptxP3/fim3-1	This_study
1234	FR6899	ERR13848422	2019	France	Europe	ptxP3/fim3-1	This_study
1235	FR6901	ERR13848423	2020	France	Europe	ptxP3/fim3-2	This_study
1236	FR6902	ERR13848424	2020	France	Europe	ptxP3/fim3-2	This_study
1237	FR6912	ERR13848425	2020	France	Europe	ptxP3/fim3-2	This_study
1238	FR6913	ERR13848426	2020	France	Europe	ptxP3/fim3-1	This_study
1239	FR6915	ERR13848427	2020	France	Europe	ptxP3/fim3-2	This_study
1240	FR6916	ERR13848428	2020	France	Europe	ptxP3/fim3-2	This_study
1241	FR6917	ERR13848429	2020	France	Europe	ptxP3/fim3-2	This_study
1242	FR6920	ERR13848430	2020	France	Europe	ptxP3/fim3-1	This_study
1243	FR6922	ERR13848431	2020	France	Europe	ptxP3/fim3-1	This_study
1244	FR6925	ERR13848432	2020	France	Europe	ptxP3/fim3-2	This_study
1245	FR6930	ERR13848433	2020	France	Europe	ptxP3/fim3-2	This_study
1246	FR7016	ERR13848434	2022	France	Europe	ptxP3/fim3-1	This_study
1247	FR7039	ERR13848435	2022	France	Europe	ptxP3/fim3-1	This_study
1248	Tohama	NC_002929.2	1954	NA	NA	ptxP1/fim3-1	NCBI
