# Supplementary material for: Learning the fitness dynamics of pathogens from phylogenies
Source: Nature. 2025 Jan 1;637(8046):683–90. doi: 10.1038/s41586-024-08309-9 (PMC11735385; doi:10.1038/s41586-024-08309-9)
Supplement: Supplementary file 4 — Supplementary Tables 6–13 [file 41586_2024_8309_MOESM4_ESM.zip › 2024-01-00232C-s4/2024-01-00232C-Table_8_NS_and_promoters_mutations_defining_lineages_pertussis_france.csv]

Lineage	Position on genome	Gene name	Locus tag	Old locus tag	Syn?	Mutation name	Gene functional category	Product
1	2570056		BP_RS19600	BP2427	FALSE	Y1*	pseudogenes	pyridoxal-phosphate dependent enzyme
1	2570058		BP_RS19600	BP2427	FALSE	P2Q	pseudogenes	pyridoxal-phosphate dependent enzyme
1	3347400		BP_RS15790	BP3139	promoter	g-53a
2	224066	sphB1	BP_RS01110	BP0216	FALSE	A155T	virulence-associated genes	serine protease autotransporter SphB1
2	2826237		BP_RS13390	BP2667	FALSE	H1162Y	virulence-associated genes	hemagglutinin repeat-containing protein
3	223961	sphB1	BP_RS01110	BP0216	FALSE	V120I	virulence-associated genes	serine protease autotransporter SphB1
3	667028		BP_RS03295	BP0658	FALSE	Q30*	miscellaneous	NAD(P)-binding domain-containing protein
3	3523618		BP_RS16605	BP3303	FALSE	G56R	conserved hypothetical	NAD(P)H-hydrate dehydratase
3	3783560		BP_RS17975	BP3570	FALSE	Y108S	transport/binding proteins	branched-chain amino acid ABC transporterATP-binding protein/permease
4	1647861		BP_RS07840	BP1568	FALSE	A87E	virulence-associated genes	serotype 3 fimbrial subunit
4	2505238	prpB	BP_RS11845	BP2366	FALSE	C209R	pseudogenes (phase-variable)	methylisocitrate lyase
5	36857		BP_RS00180	BP0032	promoter	a-94g
5	196307		BP_RS01000	BP0194	FALSE	V65A	transport/binding proteins	ZIP family metal transporter
5	299559		BP_RS01490	BP0292	FALSE	A135T	pseudogenes	Gfo/Idh/MocA family oxidoreductase
5	1331840		BP_RS06300	BP1261	FALSE	M443I	pseudogenes	TIGR02099 family protein
5	1547488		BP_RS07340	BP1471	FALSE	N2S	conserved hypothetical	molecular chaperone TorD family protein
5	2259917		BP_RS10675	BP2135	promoter	g-98c
5	2374322	bscI	BP_RS11245	BP2249	FALSE	Y114C	virulence-associated genes	SctI family type III secretion system inner rodsubunit BscI
5	2651008		BP_RS12530	BP2502	FALSE	T65I	unknown	hypothetical protein
5	3263622		BP_RS15390	BP3061	promoter	a-84c
5	3988168	ptxP	BP_RS19040	BP3783	promoter	g-90a	virulence-associated genes
6	50044	metW	BP_RS00260	BP0048	promoter	c-38g
6	511992		BP_RS02520	BP0499	promoter	a-35g
6	514171	bopC	BP_RS02525	BP0500	promoter	g-2a
6	525420		BP_RS02615	BP0518	FALSE	D62E	conserved hypothetical	RidA family protein
6	883816	nuoN	BP_RS04255	BP0854	FALSE	L26F	energy metabolism	NADH-quinone oxidoreductase subunit NuoN
6	1098922	prn	BP_RS05245	BP1054	FALSE	A278S	virulence-associated genes	pertactin autotransporter
6	1137841		BP_RS05430	BP1090	FALSE	T144K	conserved hypothetical	YdiU family protein
6	1827556		BP_RS08680	BP1741	FALSE	G378R	pseudogenes	ABC transporter ATP-binding protein
6	4068047		BP_RS19415	BP3857	FALSE	G138S	miscellaneous	amidohydrolase
6	4068650		BP_RS19420	BP3858	FALSE	G295S	transport/binding proteins	ATP-binding cassette domain-containing protein
7	864189		BP_RS04150	BP0833	FALSE	R80Q	pseudogenes (phase-variable)	diacylglycerol kinase
7	939561		BP_RS04500	BP0904	FALSE	F51L	regulation	metallophosphoesterase
7	1059382		BP_RS05040	BP1014	FALSE	W393*	transport/binding proteins	inorganic phosphate transporter
7	1806314		BP_RS08580	BP1722	FALSE	T4M	conserved hypothetical	3'-5' exonuclease
7	1931433	PrpsP	BP_RS09180	BP1839	promoter	a-30g
7	2185065		BP_RS10315	BP2064	FALSE	V454A	pseudogenes	malonyl-CoA synthase
7	2392797		BP_RS11355	BP2271	FALSE	G162S	cell surface	extracellular solute-binding protein
7	3123720		BP_RS14740	BP2935	FALSE	A213S	regulation	HAMP domain-containing histidine kinase
7	3938341		BP_RS18775	BP3728	FALSE	A60T	cell surface	UDP-glucose/GDP-mannose dehydrogenase familyprotein
7	3988941	ptxA	BP_RS19040	BP3783	FALSE	M228I	virulence-associated genes	pertussis toxin ADP-ribosyltransferase subunitS1
